# Supplementary material for: Gill transcriptome response to changes in environmental calcium in the green spotted puffer fish
Source: BMC Genomics. 2010 Aug 17;11:476. doi: 10.1186/1471-2164-11-476 (PMC3091672; doi:10.1186/1471-2164-11-476)
Supplement: Additional file 3 — Main data file summarizing all the expression (tag counts, expression ratios and clustering) and annotation data (BlastN and BlastX results) for the 1,339 differentially expressed tags identified. Tags are sorted by LowCa cluster number, annotation and gene symbol. Significant BlastN hits (26/26 identical nucleotides) and BlastX hits (E < 10-5) shown in white, non-significant hits in grey. * indicates BlastX hits confirmed by manual annotation. [file 1471-2164-11-476-S3.XLS]

## Sheet: Folha1
Clustering		Tag sequences	Tag counts (SuperSAGE)					Expression Ratios			BLASTN results (tags vs T.nigroviridis DNA datasets)			BLASTX results (tag-matching DNAs vs Swiss-Prot proteins)
of tags								relative to control							* = manual annotation
LowCa	12h	Library	C2h	LowCa	C12h	HighCa	LowCa	LowCa	LowCa	HighCa	Dataset:	Dataset:	Dataset:	DNA Query
Cluster#	Cluster#	Tag sequence		2h		12h	12h	2h	12h	12h	NCBI cDNAs	Ensembl cDNAs	T.nigroviridis genome	used in BlastX	Protein	Description	E value
1	1	CATGAAAATCAAGATCATCGCTCCAC	21	2	14	16	6	0.0952381	0.428571	1.14286	CR734697.2	ENSTNIT00000022297	No blastN hit	NCBI cDNA	ACTB3	sp|P53486|ACTB3_FUGRU Actin, cytoplasmic 3 OS=Fugu rubripes GN=actbc PE=2 SV=1	5.0056e-64
1		CATGAAGAAGGCCAAAGTTCTGATAC	7	0	0	0	0	0.0492857	1	1	CR707993.2	ENSTNIT00000002318	chr2 : from 18281541 to 18281566	NCBI cDNA	AGR2	sp|O95994|AGR2_HUMAN Anterior gradient protein 2 homolog OS=Homo sapiens GN=AGR2 PE=1 SV=1	2.3746e-21
1	2	CATGGAACCGAGAGCCACCCCGCCAG	6	1	0	3	1	0.166667	2.89855	8.69565	CR728215.2	No blastN hit	No blastN hit	NCBI cDNA	AN32B	sp|Q3SZC6|AN32B_BOVIN Acidic leucine-rich nuclear phosphoprotein 32 family member B OS=Bos taurus GN=ANP32B PE=2 SV=1	2.67566e-57
1	1	CATGTGTGACCACCTTCCAGACTGAC	9	1	6	5	3	0.111111	0.5	0.833333	CR700292.2	No blastN hit	No blastN hit	NCBI cDNA	CAP1	sp|Q3SYV4|CAP1_BOVIN Adenylyl cyclase-associated protein 1 OS=Bos taurus GN=CAP1 PE=2 SV=3	3.7051e-59
1	2	CATGACAACGCTACACAGGTGTGTGT	35	14	2	33	5	0.4	2.5	16.5	CR691807.2	No blastN hit	No blastN hit	NCBI cDNA	CATS	sp|P25326|CATS_BOVIN Cathepsin S OS=Bos taurus GN=CTSS PE=1 SV=2	7.71404e-53
1	2	CATGATCGCCACAGGAAGCGTCGGGG	8	1	0	3	1	0.125	2.89855	8.69565	No blastN hit	ENSTNIT00000011846	chr13 : from 1543476 to 1543501	Ensembl cDNA	CCND2	sp|P49706|CCND2_CHICK G1/S-specific cyclin-D2 OS=Gallus gallus GN=CCND2 PE=3 SV=1	1.01915e-117
1	1	CATGTGGCGTGTTTCATTTTACTCAG	17	7	8	8	3	0.411765	0.375	1	CR728055.1	No blastN hit	No blastN hit	NCBI cDNA	CD9	sp|P21926|CD9_HUMAN CD9 antigen OS=Homo sapiens GN=CD9 PE=1 SV=4	1.58226e-53
1		CATGCCCTCTCCTCCCCATCCTCCCA	5	0	0	0	0	0.069	1	1	CR659108.2	No blastN hit	No blastN hit	NCBI cDNA	CE043	sp|A3KNM5|CE043_DANRE UPF0542 protein C5orf43 homolog OS=Danio rerio GN=si:ch211-198n5.13 PE=3 SV=1	1.67994e-19
1	3	CATGCAGTGCTGGATGCATTATCAAC	17	2	4	1	4	0.117647	1	0.25	CR657369.2	ENSTNIT00000006427	chrUn_random : from 60857946 to 60857971	Ensembl cDNA	CO8A1	* sp|P27658|CO8A1_HUMAN Collagen alpha-1(VIII) chain OS=Homo sapiens GN=COL8A1 PE=2 SV=2	1.10822e-07
1	1	CATGTTCAAAAATGGGAGGGTGGTGG	7	1	6	6	0	0.142857	0.0575	1	CR728511.1	No blastN hit	No blastN hit	NCBI cDNA	COF2	sp|P21566|COF2_CHICK Cofilin-2 OS=Gallus gallus GN=CFL2 PE=1 SV=2	8.30133e-47
1	1	CATGTCCAGGCAGATGCTTTTATTCT	11	4	8	6	2	0.363636	0.25	0.75	CR724996.1	No blastN hit	chrUn_random : from 16760383 to 16760408	NCBI cDNA	DNSL3	sp|O89107|DNSL3_RAT Deoxyribonuclease gamma OS=Rattus norvegicus GN=Dnase1l3 PE=1 SV=1	4.07119e-48
1	2	CATGAACTTTTGCCGTGACTTTCTGT	5	0	0	1	0	0.069	1	2.89855	CR733276.2	No blastN hit	No blastN hit	NCBI cDNA	DOM3Z	sp|O70348|DOM3Z_MOUSE Protein Dom3Z OS=Mus musculus GN=Dom3z PE=2 SV=2	4.8637e-89
1	1	CATGGGAACCGTGGTAGGAGTGGTCG	10	2	5	5	0	0.2	0.069	1	CR731562.2	No blastN hit	No blastN hit	NCBI cDNA	HA1F	sp|P15979|HA1F_CHICK Class I histocompatibility antigen, F10 alpha chain OS=Gallus gallus PE=2 SV=1	1.12268e-07
1	4	CATGATGAGAAATGCTGGGGATTTCC	33	2	0	0	1	0.0606061	2.89855	1	CR683666.2	No blastN hit	No blastN hit	NCBI cDNA	HA2B	sp|P14434|HA2B_MOUSE H-2 class II histocompatibility antigen, A-B alpha chain OS=Mus musculus GN=H2-Aa PE=1 SV=2	4.34974e-17
1	2	CATGTAGGCGGTGAAGACCTGGCTGC	6	0	3	5	1	0.0575	0.333333	1.66667	CR661085.1	ENSTNIT00000017460	chr1 : from 525950 to 525975	NCBI cDNA	HG2A	sp|P04233|HG2A_HUMAN HLA class II histocompatibility antigen gamma chain OS=Homo sapiens GN=CD74 PE=1 SV=3	9.08484e-26
1	5	CATGTCCCGTGTTGTCAGAATATTAT	7	0	2	0	0	0.0492857	0.1725	0.1725	CR726614.2	No blastN hit	No blastN hit	NCBI cDNA	HM20B	sp|Q9P0W2|HM20B_HUMAN SWI/SNF-related matrix-associated actin-dependent regulator of chromatin subfamily E member 1-related OS=Homo sapiens GN=HMG20B PE=1 SV=1	1.16012e-67
1	5	CATGCCCAGGGTGATGACCAGGGTGC	14	2	9	0	3	0.142857	0.333333	0.0383333	CR657529.2	ENSTNIT00000020933	chr21_random : from 2195039 to 2195064	Ensembl cDNA	HORN	* sp|Q86YZ3|HORN_HUMAN Hornerin OS=Homo sapiens GN=HRNR PE=1 SV=2	1.2827e-07
1	3	CATGACCGACGTGTTCTGCACAGGGA	119	14	71	13	43	0.117647	0.605634	0.183099	CR725197.1	No blastN hit	No blastN hit	NCBI cDNA	ILEU	* sp|P05619|ILEU_HORSE Leukocyte elastase inhibitor OS=Equus caballus GN=SERPINB1 PE=1 SV=3	7.70763e-111
1	1	CATGGATTTCTTTAATTCTGCTCTAA	11	3	5	3	2	0.272727	0.4	0.6	CR727119.1	No blastN hit	No blastN hit	NCBI cDNA	K2C8	sp|Q10758|K2C8_RAT Keratin, type II cytoskeletal 8 OS=Rattus norvegicus GN=Krt8 PE=1 SV=3	5.75688e-29
1	5	CATGTTGTTTTATGGAGAATTCCTCA	8	2	4	1	1	0.25	0.25	0.25	No blastN hit	No blastN hit	chr7 : from 8585315 to 8585340	genome 1000bp fragment	MED21	sp|Q7ZTI5|MED21_DANRE Mediator of RNA polymerase II transcription subunit 21 OS=Danio rerio GN=med21 PE=2 SV=1	1.57519e-14
1	5	CATGTGGCCTGACAAGATTTTTGTTC	7	1	6	1	0	0.142857	0.0575	0.166667	No blastN hit	No blastN hit	chr12 : from 8166289 to 8166314	genome 1000bp fragment	MPEG1	sp|Q9WV57|MPEG1_RAT Macrophage-expressed gene 1 protein OS=Rattus norvegicus GN=Mpeg1 PE=2 SV=2	5.0088e-54
1	6	CATGTTCATCACTTTACTTTTAGCTT	11	3	1	4	4	0.272727	4	4	CR691552.1	ENSTNIT00000020563	chr10 : from 9101116 to 9101141	NCBI cDNA	PDC10	sp|Q8VE70|PDC10_MOUSE Programmed cell death protein 10 OS=Mus musculus GN=Pdcd10 PE=2 SV=1	1.51115e-88
1	1	CATGTCATAAGTACTTTACCGGGGCA	5	0	1	1	0	0.069	0.345	1	No blastN hit	No blastN hit	chr3 : from 14207055 to 14207080	genome 1000bp fragment	PERF	sp|P10820|PERF_MOUSE Perforin-1 OS=Mus musculus GN=Prf1 PE=1 SV=2	1.19772e-38
1		CATGCAGCTGTGCCAAAGAGATGTCG	14	5	5	5	4	0.357143	0.8	1	No blastN hit	No blastN hit	chr3 : from 11120644 to 11120669	genome 1000bp fragment	PMP22	sp|Q5RAZ3|PMP22_PONAB Peripheral myelin protein 22 OS=Pongo abelii GN=PMP22 PE=2 SV=1	1.10116e-17
1	1	CATGCTTTAAAACGTCCTGCACAGAT	7	2	3	3	0	0.285714	0.115	1	CR681498.2	No blastN hit	No blastN hit	NCBI cDNA	PRAF1	sp|O35394|PRAF1_RAT Prenylated Rab acceptor protein 1 OS=Rattus norvegicus GN=Rabac1 PE=1 SV=1	6.78658e-56
1	1	CATGACTTTTGACTCAAAGTAGATGG	16	7	7	5	2	0.4375	0.285714	0.714286	CR726686.2	No blastN hit	No blastN hit	NCBI cDNA	PRSS8	sp|Q9ESD1|PRSS8_MOUSE Prostasin OS=Mus musculus GN=Prss8 PE=2 SV=2	3.23078e-59
1	1	CATGTGACAATGAACCTCTGGAAATA	8	1	3	2	1	0.125	0.333333	0.666667	CR732456.1	ENSTNIT00000016466	chr3 : from 3101148 to 3101173	NCBI cDNA	RDH3	sp|P50169|RDH3_RAT Retinol dehydrogenase 3 OS=Rattus norvegicus GN=Rdh3 PE=1 SV=1	7.41295e-77
1	2	CATGCATCGTTTCCAGACAAGCCCAT	13	2	4	15	0	0.153846	0.08625	3.75	CR655730.1	No blastN hit	No blastN hit	NCBI cDNA	RGS2	sp|Q3S853|RGS2_PIG Regulator of G-protein signaling 2 OS=Sus scrofa GN=RGS2 PE=2 SV=2	7.36539e-36
1	4	CATGTCATACACTGGTGGATTTGGGA	21	0	0	0	7	0.0164286	20.2899	1	CR704059.2	ENSTNIT00000010911	chr15 : from 2482108 to 2482133	NCBI cDNA	RL37A	sp|P61515|RL37A_RAT 60S ribosomal protein L37a OS=Rattus norvegicus GN=Rpl37a PE=1 SV=2	3.75639e-42
1		CATGTCCTACCTGATGGAGGAGGACG	10	3	2	3	2	0.3	1	1.5	CR665280.2	ENSTNIT00000009942	chr15 : from 3728099 to 3728124	NCBI cDNA	RL5	sp|P09895|RL5_RAT 60S ribosomal protein L5 OS=Rattus norvegicus GN=Rpl5 PE=1 SV=3	1.11026e-65
1		CATGAAAGCGGACTCACTGTCGATAC	17	5	7	9	4	0.294118	0.571429	1.28571	CR663581.2	ENSTNIT00000001568	chr3 : from 13463756 to 13463781	NCBI cDNA	RND2	sp|Q9QYM5|RND2_MOUSE Rho-related GTP-binding protein RhoN OS=Mus musculus GN=Rnd2 PE=2 SV=1	2.11479e-34
1		CATGCGGACCGGCCCCTTCACCTTCA	6	0	0	0	0	0.0575	1	1	CR659888.2	No blastN hit	No blastN hit	NCBI cDNA	RS20	sp|P60868|RS20_RAT 40S ribosomal protein S20 OS=Rattus norvegicus GN=Rps20 PE=3 SV=1	6.14064e-56
1	5	CATGACGTTTACGTCCGCAAGGTCAA	15	2	7	0	0	0.133333	0.0492857	0.0492857	CR657301.2	No blastN hit	No blastN hit	NCBI cDNA	RS3A	sp|Q4T8S6|RS3A_TETNG 40S ribosomal protein S3a OS=Tetraodon nigroviridis GN=rps3a PE=3 SV=3	9.65718e-129
1	2	CATGTTGTTCTGTTTGTAGTCACAAG	7	0	2	5	3	0.0492857	1.5	2.5	CR722386.2	No blastN hit	No blastN hit	NCBI cDNA	SELH	sp|Q8IZQ5|SELH_HUMAN Selenoprotein H OS=Homo sapiens GN=SELH PE=1 SV=2	1.26815e-15
1	1	CATGCTGAGTAACTCTGTCTTTTTTC	8	2	2	1	1	0.25	0.5	0.5	CR664891.2	No blastN hit	No blastN hit	NCBI cDNA	SKP1	sp|Q6PEC4|SKP1_RAT S-phase kinase-associated protein 1 OS=Rattus norvegicus GN=Skp1 PE=2 SV=3	2.55077e-64
1	1	CATGAGAACATTTCTGTTTCTGTTTT	5	0	5	3	0	0.069	0.069	0.6	No blastN hit	ENSTNIT00000002478	chr3 : from 10757784 to 10757809	Ensembl cDNA	SOCS3	sp|Q90X67|SOCS3_CHICK Suppressor of cytokine signaling 3 OS=Gallus gallus GN=SOCS3 PE=2 SV=1	9.12168e-60
1	5	CATGGTTGTGTCATTGTATTCGGGCA	5	0	1	0	0	0.069	0.345	0.345	No blastN hit	No blastN hit	chr8 : from 3665100 to 3665125	genome 1000bp fragment	STRUM	sp|Q12768|STRUM_HUMAN Strumpellin OS=Homo sapiens GN=KIAA0196 PE=1 SV=1	1.95734e-26
1	3	CATGTCAGATCTTGTTACATTTTGTC	6	0	1	0	2	0.0575	2	0.345	No blastN hit	No blastN hit	chr12 : from 11480806 to 11480831	genome 1000bp fragment	TIA1	sp|P52912|TIA1_MOUSE Nucleolysin TIA-1 OS=Mus musculus GN=Tia1 PE=1 SV=1	9.55637e-12
1		CATGTTTAGGAACGGTTGTCGTTTGT	19	6	9	9	5	0.315789	0.555556	1	CR646344.2	No blastN hit	chrUn_random : from 91572467 to 91572492	NCBI cDNA	UB2E1	sp|P52482|UB2E1_MOUSE Ubiquitin-conjugating enzyme E2 E1 OS=Mus musculus GN=Ube2e1 PE=2 SV=1	7.34954e-75
1	3	CATGTGGAATAAAAGCATTTCTCTTT	7	0	4	0	2	0.0492857	0.5	0.08625	CR728770.2	No blastN hit	No blastN hit	NCBI cDNA	VASP	sp|Q2TA49|VASP_BOVIN Vasodilator-stimulated phosphoprotein OS=Bos taurus GN=VASP PE=2 SV=3	1.46714e-29
1	1	CATGGCTTCCTGTTTGCTGCCATCCT	7	1	2	2	0	0.142857	0.1725	1	CR728156.2	No blastN hit	No blastN hit	NCBI cDNA	VATG1	sp|O75348|VATG1_HUMAN V-type proton ATPase subunit G 1 OS=Homo sapiens GN=ATP6V1G1 PE=1 SV=3	2.22855e-37
1		CATGTACAGATGTTGTGTTCAGCTAT	9	1	3	3	4	0.111111	1.33333	1	No blastN hit	No blastN hit	chrUn_random : from 70021604 to 70021629	genome 1000bp fragment	ZEP1	sp|P15822|ZEP1_HUMAN Zinc finger protein 40 OS=Homo sapiens GN=HIVEP1 PE=1 SV=2	2.43582e-07
1	1	CATGTCAGACGAGGGCCGGGCCATCA	25	2	11	9	5	0.08	0.454545	0.818182	CR662553.2	ENSTNIT00000015021	chr2 : from 2150634 to 2150659	genome 1000bp fragment	ACTP1	* sp|Q5R231|ACTP1_ACTVL Hemolytic toxin Avt-1 OS=Actineria villosa PE=1 SV=1	2.0833e-06
1	1	CATGGCGTTCAACGATTGCCCTCAAT	53	19	30	12	14	0.358491	0.466667	0.4	CR661891.2	No blastN hit	No blastN hit	NCBI cDNA	S10I	sp|Q91061|S10I_ICTPU Ictacalcin OS=Ictalurus punctatus PE=2 SV=1	8.27078e-06
1	5	CATGCTTCCGCTTTCACCAATAATCA	14	1	10	0	1	0.0714286	0.1	0.0345	No blastN hit	No blastN hit	chrUn_random : from 36732810 to 36732835	genome 1000bp fragment	ACES	sp|Q869C3|ACES_ANOGA Acetylcholinesterase OS=Anopheles gambiae GN=Ace PE=3 SV=3	0.00115368
1		CATGTGTATTTGTTGTACAATAAAGT	10	3	2	2	2	0.3	1	1	No blastN hit	No blastN hit	chrUn_random : from 92549238 to 92549263	genome 1000bp fragment	AG10A	sp|Q5BKT4|AG10A_HUMAN Alpha-1,2-glucosyltransferase ALG10-A OS=Homo sapiens GN=ALG10 PE=1 SV=1	279341
1	1	CATGTGAAACTGTGTGTTGTTTTTGT	7	1	2	2	1	0.142857	0.5	1	No blastN hit	No blastN hit	chr10 : from 6442402 to 6442427	genome 1000bp fragment	ARMS	sp|Q9EQG6|ARMS_RAT Ankyrin repeat-rich membrane spanning protein OS=Rattus norvegicus GN=Arms PE=1 SV=2	0.00071036
1		CATGGTGTTCAAAAGTCCCTTTCTCC	7	0	3	2	3	0.0492857	1	0.666667	No blastN hit	No blastN hit	chrUn_random : from 27159085 to 27159110	genome 1000bp fragment	CO3A1	sp|P08121|CO3A1_MOUSE Collagen alpha-1(III) chain OS=Mus musculus GN=Col3a1 PE=2 SV=4	0.562852
1	5	CATGAATTAAAAAGGTGTTTCCAGAG	16	0	1	0	0	0.0215625	0.345	0.345	CR720803.2	No blastN hit	No blastN hit	NCBI cDNA	CO8A1	sp|P27658|CO8A1_HUMAN Collagen alpha-1(VIII) chain OS=Homo sapiens GN=COL8A1 PE=2 SV=2	0.000630328
1	4	CATGAAATAAAAAGGTGTTTCCAGAC	181	8	3	3	16	0.0441989	5.33333	1	CR659117.2	No blastN hit	No blastN hit	NCBI cDNA	CO8A2	sp|P25067|CO8A2_HUMAN Collagen alpha-2(VIII) chain OS=Homo sapiens GN=COL8A2 PE=1 SV=2	0.0952854
1	1	CATGTTTAACCTGTACTTCCTATTTA	6	0	5	2	2	0.0575	0.4	0.4	No blastN hit	No blastN hit	chr4 : from 6415292 to 6415317	genome 1000bp fragment	CR032	sp|Q28I13|CR032_XENTR UPF0729 protein C18orf32 homolog OS=Xenopus tropicalis GN=TEgg055k19.1 PE=3 SV=1	0.000252068
1	1	CATGGAATTGTGATTGTGTATTTTCA	7	1	4	2	1	0.142857	0.25	0.5	No blastN hit	No blastN hit	chr11 : from 3019689 to 3019714	genome 1000bp fragment	CRLC	sp|Q6UUW6|CRLC_DICDI Cyclic AMP receptor-like protein C OS=Dictyostelium discoideum GN=crlC PE=2 SV=1	12539
1		CATGAACAGAATGTACTAGCTTGGAG	43	10	22	22	12	0.232558	0.545455	1	No blastN hit	No blastN hit	chr9 : from 7144100 to 7144125	genome 1000bp fragment	DSC2	sp|P33545|DSC2_BOVIN Desmocollin-2 (Fragment) OS=Bos taurus GN=DSC2 PE=2 SV=1	0.0174968
1	1	CATGCATCGGTTATTTTTCAACTTTC	11	0	6	3	2	0.0313636	0.333333	0.5	No blastN hit	No blastN hit	chr18 : from 1508346 to 1508371	genome 1000bp fragment	FLIC	sp|Q06974|FLIC_SALON Flagellin OS=Salmonella oranienberg GN=fliC PE=3 SV=2	36483
1	1	CATGTAATATATAGTAAATAACTGTT	13	3	8	4	4	0.230769	0.5	0.5	No blastN hit	No blastN hit	chr11 : from 11107290 to 11107315	genome 1000bp fragment	FRM4B	sp|Q9Y2L6|FRM4B_HUMAN FERM domain-containing protein 4B OS=Homo sapiens GN=FRMD4B PE=1 SV=2	0.0868356
1	2	CATGACTTGTCAAATACGCATCTTGT	12	5	6	10	2	0.416667	0.333333	1.66667	CR723810.2	No blastN hit	No blastN hit	NCBI cDNA	FRRS1	sp|A4QP81|FRRS1_DANRE Putative ferric-chelate reductase 1 OS=Danio rerio GN=frrs1 PE=2 SV=1	0.00451548
1	3	CATGTCCTGTACATTAAATGAATAAA	12	0	3	1	3	0.02875	1	0.333333	No blastN hit	No blastN hit	chrUn_random : from 63487456 to 63487481	genome 1000bp fragment	GEM1	sp|Q4PB75|GEM1_USTMA Mitochondrial Rho GTPase 1 OS=Ustilago maydis GN=GEM1 PE=3 SV=1	279341
1	1	CATGCTGACCCAACGCTGCATCTGTA	11	5	6	3	0	0.454545	0.0575	0.5	CR706497.2	No blastN hit	chrUn_random : from 58509734 to 58509759	NCBI cDNA	GLCE	sp|P52073|GLCE_ECOLI Glycolate oxidase subunit glcE OS=Escherichia coli (strain K12) GN=glcE PE=4 SV=1	333213
1	4	CATGTTAAATGAAATAAAACTAGTTT	7	2	0	0	2	0.285714	5.7971	1	No blastN hit	No blastN hit	chr11 : from 3884696 to 3884721	genome 1000bp fragment	HEMO	sp|Q91X72|HEMO_MOUSE Hemopexin OS=Mus musculus GN=Hpx PE=1 SV=1	622306
1	2	CATGCGATAATCCTAGCGGCGCAGGG	5	0	1	3	0	0.069	0.345	3	AY374491.1	ENSTNIT00000001769	chrUn_random : from 74815037 to 74815062	NCBI cDNA	I13R1	sp|O09030|I13R1_MOUSE Interleukin-13 receptor alpha-1 chain OS=Mus musculus GN=Il13ra1 PE=2 SV=1	0.0406369
1	1	CATGTCAGAGCCCTGCTATTTGCACC	7	0	5	3	2	0.0492857	0.4	0.6	No blastN hit	No blastN hit	chr15 : from 1462738 to 1462763	genome 1000bp fragment	IKZF5	sp|Q6DBW0|IKZF5_DANRE Zinc finger protein Pegasus OS=Danio rerio GN=ikzf5 PE=2 SV=1	0.029845
1	1	CATGCATCTGTGTCTGTCCCGGCTGG	12	5	7	2	2	0.416667	0.285714	0.285714	No blastN hit	No blastN hit	chrUn_random : from 47013251 to 47013276	genome 1000bp fragment	KRA94	sp|Q9BYQ2|KRA94_HUMAN Keratin-associated protein 9-4 OS=Homo sapiens GN=KRTAP9-4 PE=2 SV=1	0.0868356
1	1	CATGTGAAATACACACACGTGTACTG	6	1	2	2	0	0.166667	0.1725	1	No blastN hit	No blastN hit	chrUn_random : from 65867428 to 65867453	genome 1000bp fragment	LSM11	sp|P83369|LSM11_HUMAN U7 snRNA-associated Sm-like protein LSm11 OS=Homo sapiens GN=LSM11 PE=1 SV=2	213884
1		CATGTTTGAGGTTCTGGTAGAGAATT	6	0	1	1	1	0.0575	1	1	No blastN hit	No blastN hit	chr18 : from 1828708 to 1828733	genome 1000bp fragment	MTC2	sp|P53185|MTC2_YEAST Protein MTC2 OS=Saccharomyces cerevisiae GN=MTC2 PE=1 SV=1	476483
1	6	CATGACCGTTCCGGATCCCGCCCCTC	5	0	0	2	2	0.069	5.7971	5.7971	No blastN hit	No blastN hit	chr21 : from 1843220 to 1843245	genome 1000bp fragment	NAF1	sp|Q3UMQ8|NAF1_MOUSE H/ACA ribonucleoprotein complex non-core subunit NAF1 OS=Mus musculus GN=Naf1 PE=2 SV=2	0.0509078
1	1	CATGCATACACAGATGCATTAACAGT	16	6	8	8	2	0.375	0.25	1	No blastN hit	No blastN hit	chr12 : from 4093153 to 4093178	genome 1000bp fragment	No blastX hit	No blastX hit	No blastX hit
1	2	CATGAGCTTAATTGTTTATTAACTGC	17	2	0	8	1	0.117647	2.89855	23.1884	No blastN hit	No blastN hit	chrUn_random : from 94260302 to 94260327	genome 1000bp fragment	No blastX hit	No blastX hit	No blastX hit
1	1	CATGTTCAATCAAATCTGCCGTGTCG	22	9	16	7	3	0.409091	0.1875	0.4375	CR709399.2	No blastN hit	chrUn_random : from 14351039 to 14351064	NCBI cDNA	No blastX hit	No blastX hit	No blastX hit
1	3	CATGTTTAGAATTTAAAATTCATTTT	13	2	6	1	3	0.153846	0.5	0.166667	CR683632.2	No blastN hit	chrUn_random : from 24564456 to 24564481	NCBI cDNA	No blastX hit	No blastX hit	No blastX hit
1	6	CATGAGTTCCTGTGCTCGCTATCCAG	5	0	0	1	1	0.069	2.89855	2.89855	No blastN hit	No blastN hit	chr9 : from 6618845 to 6618870	genome 1000bp fragment	No blastX hit	No blastX hit	No blastX hit
1	2	CATGTGTAATTTGCCTGTTCTTTTAA	5	0	0	2	1	0.069	2.89855	5.7971	No blastN hit	No blastN hit	chrUn_random : from 81661462 to 81661487	genome 1000bp fragment	No blastX hit	No blastX hit	No blastX hit
1	5	CATGCTTTATGATATTTATGTTTCCT	6	1	6	1	1	0.166667	0.166667	0.166667	No blastN hit	No blastN hit	chr3 : from 1494938 to 1494963	genome 1000bp fragment	No blastX hit	No blastX hit	No blastX hit
1		CATGTCTCACCTGTGTTATCATTAAA	7	0	2	2	2	0.0492857	1	1	No blastN hit	No blastN hit	chrUn_random : from 18879206 to 18879231	genome 1000bp fragment	No blastX hit	No blastX hit	No blastX hit
1	2	CATGTCCATCTGCAGCTGAGGGACAG	13	4	4	17	0	0.307692	0.08625	4.25	No blastN hit	No blastN hit	chrUn_random : from 82213611 to 82213636	genome 1000bp fragment	No blastX hit	No blastX hit	No blastX hit
1	2	CATGTTGTAATAATGGTCAAAAGTTC	5	1	0	8	0	0.2	1	23.1884	CR683233.2	No blastN hit	No blastN hit	NCBI cDNA	No blastX hit	No blastX hit	No blastX hit
1	1	CATGCTGTTCAGATCATTTTAGTTTT	6	1	2	1	0	0.166667	0.1725	0.5	No blastN hit	No blastN hit	chr1 : from 16677603 to 16677628	genome 1000bp fragment	No blastX hit	No blastX hit	No blastX hit
1	3	CATGTTTTTGTAGTACTCCTTTTTCA	10	2	6	2	3	0.2	0.5	0.333333	No blastN hit	No blastN hit	chrUn_random : from 1484983 to 1485008	genome 1000bp fragment	No blastX hit	No blastX hit	No blastX hit
1	1	CATGGTACAAGATTCCTTTTTATTTA	6	0	4	3	2	0.0575	0.5	0.75	No blastN hit	No blastN hit	chr1 : from 8079452 to 8079477	genome 1000bp fragment	No blastX hit	No blastX hit	No blastX hit
1		CATGAATGATACCCTTGTGGGCGTCG	18	6	9	6	5	0.333333	0.555556	0.666667	CR730440.2	No blastN hit	No blastN hit	NCBI cDNA	NXL6	sp|P82662|NXL6_OPHHA Long neurotoxin OH-6A/OH-6B OS=Ophiophagus hannah PE=1 SV=2	0.00557671
1	1	CATGAATGAACTGTGTGCGGTTTACT	7	0	6	4	1	0.0492857	0.166667	0.666667	No blastN hit	No blastN hit	chr7 : from 2716864 to 2716889	genome 1000bp fragment	OGRL1	sp|Q8VE52|OGRL1_MOUSE Opioid growth factor receptor-like protein 1 OS=Mus musculus GN=Ogfrl1 PE=2 SV=2	622306
1	2	CATGGGAATTCTTAAGATGTGACTCT	9	3	1	11	2	0.333333	2	11	CR688934.2	No blastN hit	No blastN hit	NCBI cDNA	PARP3	sp|Q9Y6F1|PARP3_HUMAN Poly [ADP-ribose] polymerase 3 OS=Homo sapiens GN=PARP3 PE=1 SV=3	0.00928923
1	5	CATGTCTGATTGTTCTGATAACTGCT	7	1	6	1	1	0.142857	0.166667	0.166667	No blastN hit	No blastN hit	chr10 : from 9100004 to 9100029	genome 1000bp fragment	PAXI1	sp|Q90WJ3|PAXI1_XENLA PAX-interacting protein 1 OS=Xenopus laevis GN=paxip1 PE=1 SV=1	812757
1	2	CATGCTTGTTAAACCTTGTGTGTGTA	12	3	4	7	2	0.25	0.5	1.75	No blastN hit	No blastN hit	chr1 : from 8299105 to 8299130	genome 1000bp fragment	PRP16	sp|Q9P774|PRP16_SCHPO Pre-mRNA-splicing factor ATP-dependent RNA helicase prp16 OS=Schizosaccharomyces pombe GN=prp16 PE=2 SV=2	812757
1	2	CATGTGGTAAAACCGGTTGTTTTGCA	6	0	1	3	1	0.0575	1	3	No blastN hit	No blastN hit	chr21 : from 3173074 to 3173099	genome 1000bp fragment	PRR15	sp|Q9D1T5|PRR15_MOUSE Protein PRR15 OS=Mus musculus GN=Prr15 PE=2 SV=1	0.0509078
1	3	CATGCATCATATCCCTGTTTAGTGGT	20	3	3	1	3	0.15	1	0.333333	No blastN hit	No blastN hit	chr8 : from 6381804 to 6381829	genome 1000bp fragment	RFX6	sp|Q8C7R7|RFX6_MOUSE DNA-binding protein RFX6 OS=Mus musculus GN=Rfx6 PE=2 SV=2	622306
1	1	CATGTGCACTAATAAGTCAGCTTTTC	7	0	4	6	2	0.0492857	0.5	1.5	No blastN hit	No blastN hit	chr1 : from 2639535 to 2639560	genome 1000bp fragment	TAH18	sp|Q4HZQ1|TAH18_GIBZE Probable NADPH reductase TAH18 OS=Gibberella zeae GN=TAH18 PE=3 SV=1	476483
1	6	CATGCCTGTACAGCTGTGCTGCTGTG	5	0	0	1	2	0.069	5.7971	2.89855	CR727243.2	No blastN hit	chrUn_random : from 1539105 to 1539130	NCBI cDNA	TIP20	sp|Q9C0W8|TIP20_SCHPO Protein transport protein tip20 OS=Schizosaccharomyces pombe GN=tip20 PE=2 SV=1	0.620596
1	2	CATGTGAAGATCTACGCATTGTATAG	11	4	4	7	2	0.363636	0.5	1.75	No blastN hit	No blastN hit	chr2 : from 6301599 to 6301624	genome 1000bp fragment	TORD	sp|O87949|TORD_SHEMA Chaperone protein torD OS=Shewanella massilia GN=torD PE=1 SV=3	163765
1	2	CATGGTGTTATTCATTTTTTGTACTT	6	1	2	4	0	0.166667	0.1725	2	No blastN hit	No blastN hit	chr2 : from 11719959 to 11719984	genome 1000bp fragment	WZXE	sp|P0AAA8|WZXE_SHIFL Protein wzxE OS=Shigella flexneri GN=wzxE PE=3 SV=1	36483
1	1	CATGTTGCACTTTTTATAGGATGATG	15	7	8	3	2	0.466667	0.25	0.375	CR704613.2	No blastN hit	chr18 : from 6515347 to 6515372	NCBI cDNA	Y090	sp|P75603|Y090_MYCPN Uncharacterized protein MPN_090 OS=Mycoplasma pneumoniae GN=MPN_090 PE=4 SV=1	525257
1		CATGCTGTGTACCTCAACAGTTTCTC	18	4	8	6	7	0.222222	0.875	0.75	No blastN hit	No blastN hit	chr19 : from 1961308 to 1961333	genome 1000bp fragment	Y1873	sp|O67720|Y1873_AQUAE Uncharacterized protein aq_1873 OS=Aquifex aeolicus GN=aq_1873 PE=4 SV=1	622306
1	5	CATGGCGACATACAGGCTTGTTGTTC	6	1	5	1	0	0.166667	0.069	0.2	No blastN hit	No blastN hit	chr4 : from 3357555 to 3357580	genome 1000bp fragment	YJ68	sp|P47139|YJ68_YEAST Uncharacterized protein YJR098C OS=Saccharomyces cerevisiae GN=YJR098C PE=1 SV=1	476483
1	3	CATGTTCGGGCTACTGAAAGTCGCAC	101	6	44	2	32	0.0594059	0.727273	0.0454545	No blastN hit	No blastN hit	No blastN hit	No blastN hit	No blastN hit	No blastN hit	No blastN hit
1		CATGGACAACTTTATCCAAGTATATG	58	19	29	23	19	0.327586	0.655172	0.793103	No blastN hit	No blastN hit	No blastN hit	No blastN hit	No blastN hit	No blastN hit	No blastN hit
1	3	CATGTTCAGGGTACTGACGACTGCAC	45	4	29	12	17	0.0888889	0.586207	0.413793	No blastN hit	No blastN hit	No blastN hit	No blastN hit	No blastN hit	No blastN hit	No blastN hit
1	4	CATGTTCTGTTTACACGAGTAATAAT	38	3	1	0	4	0.0789474	4	0.345	No blastN hit	No blastN hit	No blastN hit	No blastN hit	No blastN hit	No blastN hit	No blastN hit
1		CATGTCAAACACATTCAATCTTTCAC	36	8	15	14	14	0.222222	0.933333	0.933333	No blastN hit	No blastN hit	No blastN hit	No blastN hit	No blastN hit	No blastN hit	No blastN hit
1	5	CATGTTAAACAATGAGAACTTCCTGT	26	1	13	0	0	0.0384615	0.0265385	0.0265385	No blastN hit	No blastN hit	No blastN hit	No blastN hit	No blastN hit	No blastN hit	No blastN hit
1		CATGTCTGGAAGAAAATGTAGCGAGA	23	8	12	14	7	0.347826	0.583333	1.16667	No blastN hit	No blastN hit	No blastN hit	No blastN hit	No blastN hit	No blastN hit	No blastN hit
1	5	CATGTCAGTAGGCTGACGGCCTTTAT	21	0	8	0	0	0.0164286	0.043125	0.043125	No blastN hit	No blastN hit	No blastN hit	No blastN hit	No blastN hit	No blastN hit	No blastN hit
1		CATGCTAATGTTAGAGCTCTTCGTGG	20	1	0	0	0	0.05	1	1	No blastN hit	No blastN hit	No blastN hit	No blastN hit	No blastN hit	No blastN hit	No blastN hit
1		CATGTATTTTGTATGCACTCTGAAAT	20	1	9	5	5	0.05	0.555556	0.555556	No blastN hit	No blastN hit	No blastN hit	No blastN hit	No blastN hit	No blastN hit	No blastN hit
1	2	CATGTTGCTGTTGTTGTTGTTGTTGT	20	1	1	19	5	0.05	5	19	No blastN hit	No blastN hit	No blastN hit	No blastN hit	No blastN hit	No blastN hit	No blastN hit
1	1	CATGCTTGTTATAGTGCCCTCAAAGG	19	2	15	13	5	0.105263	0.333333	0.866667	No blastN hit	No blastN hit	No blastN hit	No blastN hit	No blastN hit	No blastN hit	No blastN hit
1	2	CATGGCGTTCACGACAGGAACGTCCT	18	1	0	9	0	0.0555556	1	26.087	No blastN hit	No blastN hit	No blastN hit	No blastN hit	No blastN hit	No blastN hit	No blastN hit
1	1	CATGACTTTACAAGTGAAGGGCGACG	17	3	10	15	5	0.176471	0.5	1.5	No blastN hit	No blastN hit	No blastN hit	No blastN hit	No blastN hit	No blastN hit	No blastN hit
1	1	CATGAATAGAAATTTATGGTGTTTCA	17	0	10	6	3	0.0202941	0.3	0.6	No blastN hit	No blastN hit	No blastN hit	No blastN hit	No blastN hit	No blastN hit	No blastN hit
1		CATGTACACCTTTTTCCTAATAAACA	16	2	4	6	4	0.125	1	1.5	No blastN hit	No blastN hit	No blastN hit	No blastN hit	No blastN hit	No blastN hit	No blastN hit
1	5	CATGTTGTGGTGTGACTGGGACTGCA	15	0	1	0	0	0.023	0.345	0.345	No blastN hit	No blastN hit	No blastN hit	No blastN hit	No blastN hit	No blastN hit	No blastN hit
1	6	CATGAAATAAAAGGTGTTTCCAGACC	15	0	0	1	2	0.023	5.7971	2.89855	No blastN hit	No blastN hit	No blastN hit	No blastN hit	No blastN hit	No blastN hit	No blastN hit
1		CATGTGCATTTTGGCCTTTCCACTGC	15	0	6	10	5	0.023	0.833333	1.66667	No blastN hit	No blastN hit	No blastN hit	No blastN hit	No blastN hit	No blastN hit	No blastN hit
1	2	CATGGAGGATACGGACAGCTCCTCTG	14	1	0	6	0	0.0714286	1	17.3913	No blastN hit	No blastN hit	No blastN hit	No blastN hit	No blastN hit	No blastN hit	No blastN hit
1	3	CATGCTAGTCTCGTGGATGTAGCAGT	13	4	8	0	4	0.307692	0.5	0.043125	No blastN hit	No blastN hit	No blastN hit	No blastN hit	No blastN hit	No blastN hit	No blastN hit
1	2	CATGATGTGATTCGTGCTAGTTTAAC	12	0	0	4	0	0.02875	1	11.5942	No blastN hit	No blastN hit	No blastN hit	No blastN hit	No blastN hit	No blastN hit	No blastN hit
1	2	CATGATTTTTCTACAGCTGCAACCAC	12	5	7	12	2	0.416667	0.285714	1.71429	No blastN hit	No blastN hit	No blastN hit	No blastN hit	No blastN hit	No blastN hit	No blastN hit
1	1	CATGTATACCTGTAGCAATGCTTGAA	12	1	5	4	1	0.0833333	0.2	0.8	No blastN hit	No blastN hit	No blastN hit	No blastN hit	No blastN hit	No blastN hit	No blastN hit
1		CATGCAAAAAACGGGCTTCTTCTGAC	12	1	2	3	2	0.0833333	1	1.5	No blastN hit	No blastN hit	No blastN hit	No blastN hit	No blastN hit	No blastN hit	No blastN hit
1	2	CATGCTTTGCCTTCGTACGGTTGACT	11	5	2	9	2	0.454545	1	4.5	No blastN hit	No blastN hit	No blastN hit	No blastN hit	No blastN hit	No blastN hit	No blastN hit
1	1	CATGTTTATGTTTCTAAATTAAACAA	11	3	2	2	1	0.272727	0.5	1	No blastN hit	No blastN hit	No blastN hit	No blastN hit	No blastN hit	No blastN hit	No blastN hit
1	2	CATGAAATGTACTCATCACAAATGCT	11	0	1	6	0	0.0313636	0.345	6	No blastN hit	No blastN hit	No blastN hit	No blastN hit	No blastN hit	No blastN hit	No blastN hit
1	2	CATGGATGATGACGATGACGACGATG	11	1	0	1	0	0.0909091	1	2.89855	No blastN hit	No blastN hit	No blastN hit	No blastN hit	No blastN hit	No blastN hit	No blastN hit
1	3	CATGACAAATGTGACAGTTCTGACGT	10	2	3	1	2	0.2	0.666667	0.333333	No blastN hit	No blastN hit	No blastN hit	No blastN hit	No blastN hit	No blastN hit	No blastN hit
1		CATGTGCTCCTCTGTTCGGACCAGAC	10	0	0	0	0	0.0345	1	1	No blastN hit	No blastN hit	No blastN hit	No blastN hit	No blastN hit	No blastN hit	No blastN hit
1	1	CATGTAACATTTGCAGTTTACATTGT	9	2	4	4	2	0.222222	0.5	1	No blastN hit	No blastN hit	No blastN hit	No blastN hit	No blastN hit	No blastN hit	No blastN hit
1	1	CATGCCTGCTCAGATCCAAACCCTCT	9	1	7	4	3	0.111111	0.428571	0.571429	No blastN hit	No blastN hit	No blastN hit	No blastN hit	No blastN hit	No blastN hit	No blastN hit
1	3	CATGCTGAGAAATGCTGGTGATTTCC	9	0	1	0	1	0.0383333	1	0.345	No blastN hit	No blastN hit	No blastN hit	No blastN hit	No blastN hit	No blastN hit	No blastN hit
1	2	CATGTTAATAAAGTGAATGTTATGAT	9	1	2	4	1	0.111111	0.5	2	No blastN hit	No blastN hit	No blastN hit	No blastN hit	No blastN hit	No blastN hit	No blastN hit
1	4	CATGCTCTGTATTTAGCGTAGTTGTA	9	0	0	0	1	0.0383333	2.89855	1	No blastN hit	No blastN hit	No blastN hit	No blastN hit	No blastN hit	No blastN hit	No blastN hit
1	2	CATGCCTTCAGCTCTGCCACATCCAG	9	1	4	8	0	0.111111	0.08625	2	No blastN hit	No blastN hit	No blastN hit	No blastN hit	No blastN hit	No blastN hit	No blastN hit
1		CATGTCTTCAGCTCTGCCACCTCCAA	9	0	3	4	2	0.0383333	0.666667	1.33333	No blastN hit	No blastN hit	No blastN hit	No blastN hit	No blastN hit	No blastN hit	No blastN hit
1	6	CATGAGGGAACTCGGTCCTGCCATTT	9	0	1	3	2	0.0383333	2	3	No blastN hit	No blastN hit	No blastN hit	No blastN hit	No blastN hit	No blastN hit	No blastN hit
1	1	CATGTCCGTAGATTGTCGCCGTGTTT	9	0	2	1	0	0.0383333	0.1725	0.5	No blastN hit	No blastN hit	No blastN hit	No blastN hit	No blastN hit	No blastN hit	No blastN hit
1	4	CATGGGTGGCGCGCGGCGCGGCGTGG	8	0	0	0	1	0.043125	2.89855	1	No blastN hit	No blastN hit	No blastN hit	No blastN hit	No blastN hit	No blastN hit	No blastN hit
1	2	CATGCTGCTGCGTACATCGTTACTAA	8	0	0	9	0	0.043125	1	26.087	No blastN hit	No blastN hit	No blastN hit	No blastN hit	No blastN hit	No blastN hit	No blastN hit
1	6	CATGGCTACTTCTTGTCCTCCCAAAC	8	2	0	2	3	0.25	8.69565	5.7971	No blastN hit	No blastN hit	No blastN hit	No blastN hit	No blastN hit	No blastN hit	No blastN hit
1	1	CATGTGATGACCTTGAGATAATGTGA	8	1	4	6	2	0.125	0.5	1.5	No blastN hit	No blastN hit	No blastN hit	No blastN hit	No blastN hit	No blastN hit	No blastN hit
1	5	CATGTTCCCATAATCCACATCAGGAC	8	0	7	1	0	0.043125	0.0492857	0.142857	No blastN hit	No blastN hit	No blastN hit	No blastN hit	No blastN hit	No blastN hit	No blastN hit
1	2	CATGCTGCTGTATTTAGCGTAGCTAA	8	0	2	5	0	0.043125	0.1725	2.5	No blastN hit	No blastN hit	No blastN hit	No blastN hit	No blastN hit	No blastN hit	No blastN hit
1	2	CATGCTCGCTGCGCACACCGTTAGCT	8	0	0	1	0	0.043125	1	2.89855	No blastN hit	No blastN hit	No blastN hit	No blastN hit	No blastN hit	No blastN hit	No blastN hit
1	2	CATGTGTTACATCGATAAATAGGATT	8	0	1	2	1	0.043125	1	2	No blastN hit	No blastN hit	No blastN hit	No blastN hit	No blastN hit	No blastN hit	No blastN hit
1	2	CATGCTGCTGCGTACATCGTTACAAC	8	0	0	8	0	0.043125	1	23.1884	No blastN hit	No blastN hit	No blastN hit	No blastN hit	No blastN hit	No blastN hit	No blastN hit
1		CATGTCATTTGTCTGTTACGAATGTG	7	1	0	0	0	0.142857	1	1	No blastN hit	No blastN hit	No blastN hit	No blastN hit	No blastN hit	No blastN hit	No blastN hit
1	5	CATGCTGCTGCGCACACCGTTCAACT	7	2	1	0	0	0.285714	0.345	0.345	No blastN hit	No blastN hit	No blastN hit	No blastN hit	No blastN hit	No blastN hit	No blastN hit
1	2	CATGGGGGGTGGGATGGAGGGGGACA	7	1	0	9	1	0.142857	2.89855	26.087	No blastN hit	No blastN hit	No blastN hit	No blastN hit	No blastN hit	No blastN hit	No blastN hit
1	1	CATGCTGCTGCGCACACCGTTCTAAC	7	0	4	2	0	0.0492857	0.08625	0.5	No blastN hit	No blastN hit	No blastN hit	No blastN hit	No blastN hit	No blastN hit	No blastN hit
1	1	CATGTCTAGATTACAATAAATATATA	7	1	2	1	0	0.142857	0.1725	0.5	No blastN hit	No blastN hit	No blastN hit	No blastN hit	No blastN hit	No blastN hit	No blastN hit
1		CATGGAGACGGGAACTAACTCTTCCA	7	0	0	0	0	0.0492857	1	1	No blastN hit	No blastN hit	No blastN hit	No blastN hit	No blastN hit	No blastN hit	No blastN hit
1	3	CATGTCAACACGAGAACCAGATGAAG	7	0	3	0	2	0.0492857	0.666667	0.115	No blastN hit	No blastN hit	No blastN hit	No blastN hit	No blastN hit	No blastN hit	No blastN hit
1	1	CATGTACACTGCTTTATAATCGCTCC	7	1	7	3	0	0.142857	0.0492857	0.428571	No blastN hit	No blastN hit	No blastN hit	No blastN hit	No blastN hit	No blastN hit	No blastN hit
1	2	CATGGATGAGGGATCGTCGCCTTCAA	7	0	0	2	1	0.0492857	2.89855	5.7971	No blastN hit	No blastN hit	No blastN hit	No blastN hit	No blastN hit	No blastN hit	No blastN hit
1		CATGTTCGAGTTTTTTGAGTGTGTAT	7	0	3	5	3	0.0492857	1	1.66667	No blastN hit	No blastN hit	No blastN hit	No blastN hit	No blastN hit	No blastN hit	No blastN hit
1	1	CATGCGGACACGAATGGCACTTTTAT	6	1	1	1	0	0.166667	0.345	1	No blastN hit	No blastN hit	No blastN hit	No blastN hit	No blastN hit	No blastN hit	No blastN hit
1	6	CATGGCCAAAGAAATGTATGTTGGGA	6	0	1	3	2	0.0575	2	3	No blastN hit	No blastN hit	No blastN hit	No blastN hit	No blastN hit	No blastN hit	No blastN hit
1	6	CATGCGACTTTTATTGTTAATTATAA	6	1	0	2	2	0.166667	5.7971	5.7971	No blastN hit	No blastN hit	No blastN hit	No blastN hit	No blastN hit	No blastN hit	No blastN hit
1		CATGGTTTCAGTGATTACAGCTTATA	6	0	0	0	0	0.0575	1	1	No blastN hit	No blastN hit	No blastN hit	No blastN hit	No blastN hit	No blastN hit	No blastN hit
1	2	CATGAAATTTAATGTTTTATGGTGGG	6	1	0	1	0	0.166667	1	2.89855	No blastN hit	No blastN hit	No blastN hit	No blastN hit	No blastN hit	No blastN hit	No blastN hit
1	2	CATGTAGCAGGAAGTCAAATTATTTT	6	1	0	2	1	0.166667	2.89855	5.7971	No blastN hit	No blastN hit	No blastN hit	No blastN hit	No blastN hit	No blastN hit	No blastN hit
1		CATGTTTATTAATTAAATGTGGTGTT	6	0	0	0	0	0.0575	1	1	No blastN hit	No blastN hit	No blastN hit	No blastN hit	No blastN hit	No blastN hit	No blastN hit
1	2	CATGTTGCCCTTTTTATGCCATTGTT	6	0	0	4	0	0.0575	1	11.5942	No blastN hit	No blastN hit	No blastN hit	No blastN hit	No blastN hit	No blastN hit	No blastN hit
1	1	CATGCTGCTGCGCACACCGTTGCAAC	6	0	3	1	0	0.0575	0.115	0.333333	No blastN hit	No blastN hit	No blastN hit	No blastN hit	No blastN hit	No blastN hit	No blastN hit
1	1	CATGTTTGCTAATTTCTTGGTTGTAA	6	0	4	5	2	0.0575	0.5	1.25	No blastN hit	No blastN hit	No blastN hit	No blastN hit	No blastN hit	No blastN hit	No blastN hit
1	1	CATGCCTCCGATGTACATAATGTATG	6	0	3	3	0	0.0575	0.115	1	No blastN hit	No blastN hit	No blastN hit	No blastN hit	No blastN hit	No blastN hit	No blastN hit
1	2	CATGTGTGTTTTTGGAAATACACGAG	6	0	5	8	2	0.0575	0.4	1.6	No blastN hit	No blastN hit	No blastN hit	No blastN hit	No blastN hit	No blastN hit	No blastN hit
1	2	CATGTATTCCTATTGAGGTGATGCCT	6	0	0	2	0	0.0575	1	5.7971	No blastN hit	No blastN hit	No blastN hit	No blastN hit	No blastN hit	No blastN hit	No blastN hit
1	2	CATGAGCATATTATTACCATATTCTT	6	1	3	9	0	0.166667	0.115	3	No blastN hit	No blastN hit	No blastN hit	No blastN hit	No blastN hit	No blastN hit	No blastN hit
1	6	CATGGAGCAGTTGTTGCATACTTAGG	6	1	0	2	2	0.166667	5.7971	5.7971	No blastN hit	No blastN hit	No blastN hit	No blastN hit	No blastN hit	No blastN hit	No blastN hit
1	2	CATGTCAGATGTTGTAATTGGCTTTT	6	0	0	5	1	0.0575	2.89855	14.4928	No blastN hit	No blastN hit	No blastN hit	No blastN hit	No blastN hit	No blastN hit	No blastN hit
1		CATGCTGCTGTGTGCATCTAACGGTG	6	1	0	0	0	0.166667	1	1	No blastN hit	No blastN hit	No blastN hit	No blastN hit	No blastN hit	No blastN hit	No blastN hit
1		CATGCTGTGTATTTAGCGTAGTTGTA	6	0	0	0	0	0.0575	1	1	No blastN hit	No blastN hit	No blastN hit	No blastN hit	No blastN hit	No blastN hit	No blastN hit
1	5	CATGCTGCTGTATTTAGCGTAGTTTC	6	1	5	0	0	0.166667	0.069	0.069	No blastN hit	No blastN hit	No blastN hit	No blastN hit	No blastN hit	No blastN hit	No blastN hit
1	3	CATGGTTCGGGCTACTGAAAGTCGCA	6	0	2	0	2	0.0575	1	0.1725	No blastN hit	No blastN hit	No blastN hit	No blastN hit	No blastN hit	No blastN hit	No blastN hit
1	2	CATGTAACTATAACGATGACTATGAG	5	0	1	2	0	0.069	0.345	2	No blastN hit	No blastN hit	No blastN hit	No blastN hit	No blastN hit	No blastN hit	No blastN hit
1	4	CATGTTTACATTACCAAAGCGAGTGT	5	0	0	0	2	0.069	5.7971	1	No blastN hit	No blastN hit	No blastN hit	No blastN hit	No blastN hit	No blastN hit	No blastN hit
1	1	CATGAAAATGCAGAGCGTGTATAAGA	5	0	2	1	0	0.069	0.1725	0.5	No blastN hit	No blastN hit	No blastN hit	No blastN hit	No blastN hit	No blastN hit	No blastN hit
1	1	CATGGACGAAGGCTTTCCACTCTGGT	5	0	4	2	1	0.069	0.25	0.5	No blastN hit	No blastN hit	No blastN hit	No blastN hit	No blastN hit	No blastN hit	No blastN hit
1		CATGCTGCTGCGGCATCGATAGCAAC	5	0	0	0	0	0.069	1	1	No blastN hit	No blastN hit	No blastN hit	No blastN hit	No blastN hit	No blastN hit	No blastN hit
1		CATGATGATTTAGGGAACAACTCCCT	5	0	0	0	0	0.069	1	1	No blastN hit	No blastN hit	No blastN hit	No blastN hit	No blastN hit	No blastN hit	No blastN hit
1		CATGACAACACCCTGAACTGACACCT	5	1	0	0	0	0.2	1	1	No blastN hit	No blastN hit	No blastN hit	No blastN hit	No blastN hit	No blastN hit	No blastN hit
1		CATGAAATGGAAAATAAATTTATGGT	5	0	0	0	0	0.069	1	1	No blastN hit	No blastN hit	No blastN hit	No blastN hit	No blastN hit	No blastN hit	No blastN hit
1		CATGCTGCTGCGTGCATCAACTACGC	5	0	0	0	0	0.069	1	1	No blastN hit	No blastN hit	No blastN hit	No blastN hit	No blastN hit	No blastN hit	No blastN hit
1		CATGCTGCTGCGTGCATCTAACGGTG	5	0	0	0	0	0.069	1	1	No blastN hit	No blastN hit	No blastN hit	No blastN hit	No blastN hit	No blastN hit	No blastN hit
1	5	CATGTGAAACATTTGAAAGAAAAAAA	5	0	2	0	0	0.069	0.1725	0.1725	No blastN hit	No blastN hit	No blastN hit	No blastN hit	No blastN hit	No blastN hit	No blastN hit
1	5	CATGTCCCACTCGGAGTCGTACCCGT	5	1	4	1	0	0.2	0.08625	0.25	No blastN hit	No blastN hit	No blastN hit	No blastN hit	No blastN hit	No blastN hit	No blastN hit
1	2	CATGTCGTCTTAATGCTTAGAACTTT	5	0	0	1	0	0.069	1	2.89855	No blastN hit	No blastN hit	No blastN hit	No blastN hit	No blastN hit	No blastN hit	No blastN hit
1	2	CATGCTGCTGCGTCGATCGTTACTAA	5	0	3	8	0	0.069	0.115	2.66667	No blastN hit	No blastN hit	No blastN hit	No blastN hit	No blastN hit	No blastN hit	No blastN hit
1		CATGTTCAAGTGAAATGATTGTTTGT	5	0	0	0	0	0.069	1	1	No blastN hit	No blastN hit	No blastN hit	No blastN hit	No blastN hit	No blastN hit	No blastN hit
1	1	CATGTTTATTTATTGATGAGTTTAGG	5	0	3	2	0	0.069	0.115	0.666667	No blastN hit	No blastN hit	No blastN hit	No blastN hit	No blastN hit	No blastN hit	No blastN hit
1	1	CATGATGTCTCTCTTCTTTTTCAGCC	5	0	4	2	1	0.069	0.25	0.5	No blastN hit	No blastN hit	No blastN hit	No blastN hit	No blastN hit	No blastN hit	No blastN hit
1		CATGCTGCTGCTAACGGTGTGCGCAG	5	0	0	0	0	0.069	1	1	No blastN hit	No blastN hit	No blastN hit	No blastN hit	No blastN hit	No blastN hit	No blastN hit
1		CATGGTTGTGGTGATATCTCAGCCAG	5	0	0	0	0	0.069	1	1	No blastN hit	No blastN hit	No blastN hit	No blastN hit	No blastN hit	No blastN hit	No blastN hit
1	5	CATGACAGCAGTTGTTCTGGTTCAGC	5	0	4	0	0	0.069	0.08625	0.08625	No blastN hit	No blastN hit	No blastN hit	No blastN hit	No blastN hit	No blastN hit	No blastN hit
1	2	CATGTATAACTGTACAATAAATTGGA	5	1	0	1	0	0.2	1	2.89855	No blastN hit	No blastN hit	No blastN hit	No blastN hit	No blastN hit	No blastN hit	No blastN hit
1	6	CATGGGGAATTTCTCTCCCACCTTAA	5	0	0	1	1	0.069	2.89855	2.89855	No blastN hit	No blastN hit	No blastN hit	No blastN hit	No blastN hit	No blastN hit	No blastN hit
1	5	CATGTATAATCACATACAATTACAGA	4	0	4	0	0	0.08625	0.08625	0.08625	No blastN hit	No blastN hit	No blastN hit	No blastN hit	No blastN hit	No blastN hit	No blastN hit
1	5	CATGGCTTAAAATATATTTTGTGTAT	4	0	4	0	0	0.08625	0.08625	0.08625	No blastN hit	No blastN hit	No blastN hit	No blastN hit	No blastN hit	No blastN hit	No blastN hit
1	1	CATGCTGCTGCGTCGATCGTCTAACG	4	0	4	3	0	0.08625	0.08625	0.75	No blastN hit	No blastN hit	No blastN hit	No blastN hit	No blastN hit	No blastN hit	No blastN hit
2		CATGTACTTTATTGGCAAAACAATAA	15	42	8	10	13	2.8	1.625	1.25	CR727202.1	No blastN hit	chr5 : from 5197086 to 5197111	NCBI cDNA	AATM	sp|P00507|AATM_RAT Aspartate aminotransferase, mitochondrial OS=Rattus norvegicus GN=Got2 PE=1 SV=2	1.02239e-77
2	6	CATGGTGCTGAACAGGAAATGGCAGA	6	36	7	11	19	6	2.71429	1.57143	CR708438.2	No blastN hit	chrUn_random : from 37400460 to 37400485	NCBI cDNA	ACTA	sp|P62738|ACTA_RAT Actin, aortic smooth muscle OS=Rattus norvegicus GN=Acta2 PE=1 SV=1	4.53739e-111
2	3	CATGTGCACTTTATTGGGATTGTTGT	24	52	55	15	35	2.16667	0.636364	0.272727	CR683413.2	ENSTNIT00000009979	chrUn_random : from 6291730 to 6291755	NCBI cDNA	ACTB	sp|P68143|ACTB_OREMO Actin, cytoplasmic 1 OS=Oreochromis mossambicus GN=actb PE=2 SV=1	0
2	4	CATGAGACGGTGACCACTCTGACCCA	0	20	1	0	12	57.971	12	0.345	CR657222.1	ENSTNIT00000021457	chr18 : from 6457279 to 6457304	NCBI cDNA	ADT1	sp|P02722|ADT1_BOVIN ADP/ATP translocase 1 OS=Bos taurus GN=SLC25A4 PE=1 SV=3	3.29259e-118
2	1	CATGGCGGACGTGGTTACTGAGCAGG	0	5	5	3	0	14.4928	0.069	0.6	CR667222.2	No blastN hit	chr19 : from 1551760 to 1551785	NCBI cDNA	AMPM2	sp|Q3ZC89|AMPM2_BOVIN Methionine aminopeptidase 2 OS=Bos taurus GN=METAP2 PE=2 SV=1	5.25122e-118
2		CATGCAAAAGGACGTTTTGATTCAGT	18	51	29	49	48	2.83333	1.65517	1.68966	CR686407.1	No blastN hit	chr8 : from 745324 to 745349	NCBI cDNA	APOEB	sp|O42364|APOEB_DANRE Apolipoprotein Eb OS=Danio rerio GN=apoeb PE=2 SV=1	8.71432e-66
2		CATGAGTTTTCTTCACTGATGCACGG	27	64	23	24	38	2.37037	1.65217	1.04348	CR686407.1	No blastN hit	chr8 : from 745440 to 745465	NCBI cDNA	APOEB	sp|O42364|APOEB_DANRE Apolipoprotein Eb OS=Danio rerio GN=apoeb PE=2 SV=1	8.71432e-66
2	6	CATGATATAAACTTGGAGGGATGTGC	3	9	1	7	6	3	6	7	CR686407.1	No blastN hit	chr8 : from 745462 to 745487	NCBI cDNA	APOEB	sp|O42364|APOEB_DANRE Apolipoprotein Eb OS=Danio rerio GN=apoeb PE=2 SV=1	8.71432e-66
2	6	CATGATTTAGACAATTTTACCTTGTC	3	10	6	4	17	3.33333	2.83333	0.666667	CR709688.2	No blastN hit	chr9 : from 1097534 to 1097559	NCBI cDNA	ATP5E	sp|P56381|ATP5E_HUMAN ATP synthase subunit epsilon, mitochondrial OS=Homo sapiens GN=ATP5E PE=2 SV=2	1.15153e-06
2	1	CATGATTTAATTTTACCTTGTCTGGT	27	66	35	18	15	2.44444	0.428571	0.514286	CR670883.2	No blastN hit	No blastN hit	NCBI cDNA	ATP5E	sp|P56381|ATP5E_HUMAN ATP synthase subunit epsilon, mitochondrial OS=Homo sapiens GN=ATP5E PE=2 SV=2	2.8137e-06
2	1	CATGTACAGATTTGTCCAAATAAAAT	3	15	11	7	4	5	0.363636	0.636364	CR660694.2	No blastN hit	chr12 : from 9207927 to 9207952	NCBI cDNA	ATPA	sp|P08428|ATPA_XENLA ATP synthase subunit alpha, mitochondrial OS=Xenopus laevis GN=atp5a PE=2 SV=1	1.8384e-94
2	4	CATGAAATTGCGTTGCTAACGCCACT	3	9	3	2	14	3	4.66667	0.666667	No blastN hit	No blastN hit	chr3 : from 3100473 to 3100498	genome 1000bp fragment	ATPB	sp|Q9PTY0|ATPB_CYPCA ATP synthase subunit beta, mitochondrial OS=Cyprinus carpio GN=atp5b PE=2 SV=1	4.38309e-89
2	6	CATGATCGCTGGAGGAAATACCACTG	5	21	4	7	13	4.2	3.25	1.75	CR658756.2	ENSTNIT00000001197	chrUn_random : from 6239245 to 6239270	NCBI cDNA	ATPK	sp|P56135|ATPK_MOUSE ATP synthase subunit f, mitochondrial OS=Mus musculus GN=Atp5j2 PE=1 SV=3	1.59542e-21
2		CATGGATTTTGAGTCTAGTGTGCAGG	18	83	34	34	67	4.61111	1.97059	1	CR682770.2	ENSTNIT00000008496	chrUn_random : from 79661333 to 79661358	NCBI cDNA	B2MG	sp|Q03422|B2MG_CYPCA Beta-2-microglobulin OS=Cyprinus carpio GN=b2m PE=3 SV=1	7.03514e-20
2	6	CATGTCTGAGCGCAGTGATTTCTTCT	24	28	12	11	35	1.16667	2.91667	0.916667	CR699567.1	ENSTNIT00000016866	chr6 : from 6406078 to 6406103	NCBI cDNA	CAH1	sp|P83299|CAH1_CHIHA Carbonic anhydrase 1 OS=Chionodraco hamatus GN=ca1 PE=1 SV=1	1.20172e-35
2	5	CATGATTCAACAGGCCCGCCCTCCTT	3	11	12	2	4	3.66667	0.333333	0.166667	CR665718.2	No blastN hit	chrUn_random : from 23140776 to 23140801	NCBI cDNA	CAND1	sp|Q86VP6|CAND1_HUMAN Cullin-associated NEDD8-dissociated protein 1 OS=Homo sapiens GN=CAND1 PE=1 SV=2	4.77162e-100
2	6	CATGATTTTAGCTATTTCTCCTTGAT	0	15	3	3	6	43.4783	2	1	CR635445.1	ENSTNIT00000010055	chr11 : from 2994178 to 2994203	NCBI cDNA	CATZ	sp|P05689|CATZ_BOVIN Cathepsin Z OS=Bos taurus GN=CTSZ PE=2 SV=2	3.16054e-116
2		CATGAAACCTTCACCAGTGACTAACC	1	12	7	5	8	12	1.14286	0.714286	CR707223.2	ENSTNIT00000009509	chrUn_random : from 16761303 to 16761328	NCBI cDNA	CCD72	sp|Q4SUE2|CCD72_TETNG Coiled-coil domain-containing protein 72 OS=Tetraodon nigroviridis GN=ccdc72 PE=3 SV=1	3.61073e-14
2		CATGAACCTTTCAATAAAACTTTATT	84	199	64	52	70	2.36905	1.09375	0.8125	CR661032.1	ENSTNIT00000011982	chr1 : from 1229237 to 1229262	NCBI cDNA	CCNG1	sp|P51959|CCNG1_HUMAN Cyclin-G1 OS=Homo sapiens GN=CCNG1 PE=1 SV=2	1.09204e-87
2	3	CATGATGTGTTGATTTATTGTCAAGT	0	10	4	1	2	28.9855	0.5	0.25	CR665841.2	No blastN hit	chr11 : from 928128 to 928153	NCBI cDNA	CHCH3	sp|Q9CRB9|CHCH3_MOUSE Coiled-coil-helix-coiled-coil-helix domain-containing protein 3, mitochondrial OS=Mus musculus GN=Chchd3 PE=1 SV=1	7.48462e-20
2	2	CATGTAGTTCAACACTTGTTGATCTT	5	21	7	16	4	4.2	0.571429	2.28571	CR726727.2	No blastN hit	chr17 : from 5640127 to 5640152	NCBI cDNA	CJ058	sp|Q9BRX8|CJ058_HUMAN Uncharacterized protein C10orf58 OS=Homo sapiens GN=C10orf58 PE=1 SV=3	5.2751e-45
2	4	CATGTTTGCCTGTACCAAATGTTCTT	0	6	1	2	7	17.3913	7	2	No blastN hit	No blastN hit	chrUn_random : from 14797754 to 14797779	genome 1000bp fragment	CLC4M	sp|Q9H2X3|CLC4M_HUMAN C-type lectin domain family 4 member M OS=Homo sapiens GN=CLEC4M PE=1 SV=1	9.02425e-13
2	6	CATGTTAGTTTAGTCGACACCTATTT	1	6	0	4	5	6	14.4928	11.5942	No blastN hit	No blastN hit	chr3 : from 14221677 to 14221702	genome 1000bp fragment	CLDN32a	* gb|AAT64086.1| claudin 32a [Takifugu rubripes]	2e-74
2		CATGTATTTTTTGCAGTATCGTTTTC	15	49	29	26	39	3.26667	1.34483	0.896552	No blastN hit	ENSTNIT00000013611	chr1 : from 857082 to 857107	Ensembl cDNA	CLK4	sp|O35493|CLK4_MOUSE Dual specificity protein kinase CLK4 OS=Mus musculus GN=Clk4 PE=1 SV=1	1.65386e-143
2		CATGTTTTGTAGATAAAAGCAAATGC	15	39	7	7	8	2.6	1.14286	1	No blastN hit	No blastN hit	chr2 : from 930759 to 930784	genome 1000bp fragment	CO1A1	sp|P02457|CO1A1_CHICK Collagen alpha-1(I) chain OS=Gallus gallus GN=COL1A1 PE=1 SV=3	1.57519e-14
2		CATGTTTGTCTCTGTTGTTCTCCCCT	24	50	13	9	14	2.08333	1.07692	0.692308	No blastN hit	No blastN hit	chrUn_random : from 4728434 to 4728459	genome 1000bp fragment	CO1A1	sp|P02457|CO1A1_CHICK Collagen alpha-1(I) chain OS=Gallus gallus GN=COL1A1 PE=1 SV=3	2.68687e-14
2	6	CATGCTTGTGAGCGACAGAGCGCTCG	3	8	2	9	12	2.66667	6	4.5	No blastN hit	No blastN hit	chr2 : from 20957385 to 20957410	genome 1000bp fragment	CO6A3	sp|P12111|CO6A3_HUMAN Collagen alpha-3(VI) chain OS=Homo sapiens GN=COL6A3 PE=1 SV=4	4.28966e-12
2	6	CATGTTTGTTTTTCAAGTGTTGTCTT	10	17	5	15	13	1.7	2.6	3	CR698342.2	ENSTNIT00000001794	chr2 : from 19952071 to 19952096	NCBI cDNA	COX17	sp|P56394|COX17_MOUSE Cytochrome c oxidase copper chaperone OS=Mus musculus GN=Cox17 PE=2 SV=2	3.15353e-17
2		CATGAGTGCAGGACATCTTCTGCTGA	9	29	10	14	16	3.22222	1.6	1.4	No blastN hit	ENSTNIT00000004109	No blastN hit	Ensembl cDNA	COX2	sp|Q4JQI4|COX2_TETNG Cytochrome c oxidase subunit 2 OS=Tetraodon nigroviridis GN=mt-co2 PE=3 SV=1	4.58955e-98
2	6	CATGGCTGTATACACCGTAGCGTGGA	2	18	5	7	21	9	4.2	1.4	CR683883.2	No blastN hit	chr17 : from 1073275 to 1073300	NCBI cDNA	COX5B	sp|P19536|COX5B_MOUSE Cytochrome c oxidase subunit 5B, mitochondrial OS=Mus musculus GN=Cox5b PE=1 SV=1	1.56699e-34
2	3	CATGTGTGATGTGAGTAAATGGGGCA	3	19	10	5	10	6.33333	1	0.5	CR673270.2	No blastN hit	No blastN hit	NCBI cDNA	CS042	sp|Q2KKX7|CS042_SINCH UPF0608 protein C19orf42 homolog OS=Siniperca chuatsi PE=3 SV=1	1.69472e-14
2	3	CATGCCAGCCTGGGCAAGGAAGATGG	1	6	7	0	3	6	0.428571	0.0492857	CR688009.2	No blastN hit	chrUn_random : from 106181307 to 106181332	NCBI cDNA	CV032	sp|Q28ED6|CV032_XENTR UPF0466 protein C22orf32 homolog, mitochondrial OS=Xenopus tropicalis GN=TNeu133h13.1 PE=3 SV=1	7.74955e-07
2		CATGCCTTCCTCAGACCAAACTTCTC	4	22	9	8	10	5.5	1.11111	0.888889	CR726314.1	No blastN hit	chr5 : from 3824725 to 3824750	NCBI cDNA	DDX21	sp|Q3B8Q1|DDX21_RAT Nucleolar RNA helicase 2 OS=Rattus norvegicus GN=Ddx21 PE=2 SV=1	3.84751e-57
2	6	CATGGTGACTCCATACGAAGGTCATT	0	9	1	2	3	26.087	3	2	CR706919.2	ENSTNIT00000005549	chrUn_random : from 54647608 to 54647633	NCBI cDNA	DLRB1	sp|Q9NP97|DLRB1_HUMAN Dynein light chain roadblock-type 1 OS=Homo sapiens GN=DYNLRB1 PE=1 SV=3	9.37618e-34
2	6	CATGAGAATATTCCAGCTCTGCGTGT	0	10	3	2	7	28.9855	2.33333	0.666667	No blastN hit	ENSTNIT00000021147	chr21_random : from 1184995 to 1185020	Ensembl cDNA	DSS1	sp|P60897|DSS1_MOUSE 26S proteasome complex subunit DSS1 OS=Mus musculus GN=Shfm1 PE=2 SV=1	4.60244e-11
2		CATGACTTCAGTTATCTTTTGTGGAT	1	12	5	4	3	12	0.6	0.8	No blastN hit	No blastN hit	chr1 : from 12716957 to 12716982	genome 1000bp fragment	ECHD2	sp|Q3TLP5|ECHD2_MOUSE Enoyl-CoA hydratase domain-containing protein 2, mitochondrial OS=Mus musculus GN=Echdc2 PE=2 SV=2	3.9865e-10
2	6	CATGCACGGCCACATCCAGCAACCTG	5	17	3	10	18	3.4	6	3.33333	CR697637.1	ENSTNIT00000005318	chr21 : from 524045 to 524070	NCBI cDNA	EF1A1	sp|P08736|EF1A1_DROME Elongation factor 1-alpha 1 OS=Drosophila melanogaster GN=Ef1alpha48D PE=1 SV=2	0
2	6	CATGCAGTGACCTGGGAGGAGCCTGG	3	16	1	3	9	5.33333	9	3	No blastN hit	No blastN hit	chrUn_random : from 75157908 to 75157933	genome 1000bp fragment	EH1L1	sp|Q99MS7|EH1L1_MOUSE EH domain-binding protein 1-like protein 1 OS=Mus musculus GN=Ehbp1l1 PE=2 SV=1	7.77424e-15
2	2	CATGTATTAATTTGGTTTGTTACCGT	14	25	0	28	8	1.78571	23.1884	81.1594	No blastN hit	No blastN hit	chrUn_random : from 36143607 to 36143632	genome 1000bp fragment	ENTK	sp|P98072|ENTK_BOVIN Enteropeptidase OS=Bos taurus GN=PRSS7 PE=1 SV=1	1.24712e-15
2	6	CATGACACACTTTCCGCTTGCTTCCT	0	8	0	2	3	23.1884	8.69565	5.7971	No blastN hit	No blastN hit	chrUn_random : from 22494053 to 22494078	genome 1000bp fragment	EXOC3	sp|Q6KAR6|EXOC3_MOUSE Exocyst complex component 3 OS=Mus musculus GN=Exoc3 PE=2 SV=2	4.28966e-12
2		CATGATGTTCTTGTTGACTCTGTAAA	18	44	18	18	20	2.44444	1.11111	1	CR659570.2	ENSTNIT00000004959	chr9 : from 9164156 to 9164181	NCBI cDNA	EXPFA	sp|Q6PFP3|EXPFA_DANRE Exocrine differentiation and proliferation factor A OS=Danio rerio GN=exdpfa PE=2 SV=1	1.10445e-33
2	4	CATGTTGTGTTCTGACTTTGTTTATT	1	9	0	1	4	9	11.5942	2.89855	No blastN hit	No blastN hit	chr17 : from 4579393 to 4579418	genome 1000bp fragment	FBX9	sp|Q3ZBT2|FBX9_BOVIN F-box only protein 9 OS=Bos taurus GN=FBXO9 PE=2 SV=1	4.43911e-09
2	1	CATGACATCGGCCAGTCATCTTTAGA	22	28	12	17	3	1.27273	0.25	1.41667	CR665315.1	No blastN hit	No blastN hit	NCBI cDNA	FRIH	sp|P49946|FRIH_SALSA Ferritin, heavy subunit OS=Salmo salar PE=2 SV=1	7.56352e-89
2	1	CATGCAGAAATCAGCCTTACGTCAAG	6	14	2	2	1	2.33333	0.5	1	CR663671.1	No blastN hit	chr18 : from 5322287 to 5322312	NCBI cDNA	GCDH	sp|Q2KHZ9|GCDH_BOVIN Glutaryl-CoA dehydrogenase, mitochondrial OS=Bos taurus GN=GCDH PE=2 SV=1	0
2		CATGAATGTCGTCTGGAACTGCCGTC	4	19	5	4	8	4.75	1.6	0.8	CR640891.2	ENSTNIT00000021552	chrUn_random : from 46136982 to 46137007	NCBI cDNA	GDE	sp|Q2PQH8|GDE_CANFA Glycogen debranching enzyme OS=Canis familiaris GN=AGL PE=2 SV=1	7.88485e-96
2		CATGAACAGCGGCGGCCCTCGCTGGT	1	14	5	3	9	14	1.8	0.6	CR718373.2	ENSTNIT00000002439	chr3 : from 14996876 to 14996901	NCBI cDNA	GRN	* sp|P28799|GRN_HUMAN Granulins OS=Homo sapiens GN=GRN PE=1 SV=2	1.48396e-41
2		CATGACTGAGGAGACACGTGACACAT	5	23	6	4	7	4.6	1.16667	0.666667	CR678799.1	ENSTNIT00000016102	chr2 : from 5890860 to 5890885	NCBI cDNA	HBB	* sp|P29628|HBB_NOTAN Hemoglobin subunit beta OS=Notothenia angustata GN=hbb PE=1 SV=1	3.35936e-57
2		CATGAAATAAAGACAAAGTGAAGCAA	174	478	173	187	193	2.74713	1.11561	1.08092	CR644713.2	ENSTNIT00000016102	chr2 : from 5890882 to 5890907	NCBI cDNA	HBB	* sp|P29628|HBB_NOTAN Hemoglobin subunit beta OS=Notothenia angustata GN=hbb PE=1 SV=1	3.58332e-57
2		CATGACTGAGGAGACACGTGACACAA	20	55	21	21	26	2.75	1.2381	1	CR694352.2	No blastN hit	No blastN hit	NCBI cDNA	HBB	* sp|P29628|HBB_NOTAN Hemoglobin subunit beta OS=Notothenia angustata GN=hbb PE=1 SV=1	1.05562e-56
2	6	CATGTGAATTTATGAGTGAACAGATT	0	5	0	3	4	14.4928	11.5942	8.69565	No blastN hit	No blastN hit	chr18 : from 6961061 to 6961086	genome 1000bp fragment	HCDH	sp|Q61425|HCDH_MOUSE Hydroxyacyl-coenzyme A dehydrogenase, mitochondrial OS=Mus musculus GN=Hadh PE=1 SV=2	6.37309e-40
2		CATGGACGAATAAAGTTTCAGCGAAA	0	8	2	2	2	23.1884	1	1	CR705568.2	ENSTNIT00000010465	chr17 : from 11184504 to 11184529	NCBI cDNA	HINT1	sp|P62958|HINT1_BOVIN Histidine triad nucleotide-binding protein 1 OS=Bos taurus GN=HINT1 PE=1 SV=2	9.24789e-51
2	6	CATGAACAAAACCCTGAACCCCGTTT	5	7	1	6	9	1.4	9	6	CR698441.2	ENSTNIT00000003722	chr7 : from 1849013 to 1849038	NCBI cDNA	HSP7C	sp|P47773|HSP7C_ICTPU Heat shock cognate 71 kDa protein OS=Ictalurus punctatus GN=hsc70 PE=2 SV=1	2.6245e-14
2	1	CATGTTCACGCAGAGTCCAAACTGTG	3	15	6	4	3	5	0.5	0.666667	CR679806.1	ENSTNIT00000013230	chr20 : from 598692 to 598717	NCBI cDNA	IF5A1	sp|P10160|IF5A1_RABIT Eukaryotic translation initiation factor 5A-1 OS=Oryctolagus cuniculus GN=EIF5A PE=1 SV=2	3.09399e-67
2		CATGTTGGCACGCTGAGCTGCAGCTG	21	82	23	26	20	3.90476	0.869565	1.13043	AJ575623.1	No blastN hit	No blastN hit	NCBI cDNA	IGLL1	sp|P15814|IGLL1_HUMAN Immunoglobulin lambda-like polypeptide 1 OS=Homo sapiens GN=IGLL1 PE=1 SV=1	1.23854e-13
2	2	CATGGAGCTACCAGGACGAAGATCTG	1	1	0	5	1	1	2.89855	14.4928	No blastN hit	ENSTNIT00000015590	No blastN hit	Ensembl cDNA	INT11	sp|Q503E1|INT11_DANRE Integrator complex subunit 11 OS=Danio rerio GN=cpsf3l PE=2 SV=1	0
2	6	CATGAAAAAGTCAATAAAGATCCTGC	6	17	11	8	26	2.83333	2.36364	0.727273	No blastN hit	No blastN hit	chr18 : from 2927669 to 2927694	genome 1000bp fragment	K1C1	sp|Q90303|K1C1_CARAU Keratin, type I cytoskeletal 50 kDa OS=Carassius auratus PE=2 SV=1	1.95082e-36
2	2	CATGTTTGCCTTGCTTACTGCCTCGG	2	3	1	7	2	1.5	2	7	CR727119.1	ENSTNIT00000010176	chr11 : from 764650 to 764675	NCBI cDNA	K2C8	sp|Q10758|K2C8_RAT Keratin, type II cytoskeletal 8 OS=Rattus norvegicus GN=Krt8 PE=1 SV=3	5.75688e-29
2	5	CATGAAAGAAAAATCTTGTCCTTGTA	4	8	6	1	0	2	0.0575	0.166667	CR709375.2	No blastN hit	chr1 : from 9332498 to 9332523	genome 1000bp fragment	M1IP1	* sp|Q9NPA3|M1IP1_HUMAN Mid1-interacting protein 1 OS=Homo sapiens GN=MID1IP1 PE=2 SV=1	1.1021e-15
2		CATGGCTCAGAAGTCATTCGCTCTCT	8	25	6	7	7	3.125	1.16667	1.16667	CR670374.1	No blastN hit	No blastN hit	NCBI cDNA	MDHM	sp|Q5NVR2|MDHM_PONAB Malate dehydrogenase, mitochondrial OS=Pongo abelii GN=MDH2 PE=2 SV=1	6.44761e-70
2	2	CATGTGGTTCTGTCAAGTAATGAACT	3	5	1	9	4	1.66667	4	9	CR729643.1	ENSTNIT00000010006	chrUn_random : from 30665037 to 30665062	NCBI cDNA	MTCH2	sp|Q5R5M0|MTCH2_PONAB Mitochondrial carrier homolog 2 OS=Pongo abelii GN=MTCH2 PE=2 SV=2	2.98367e-102
2	1	CATGGACTACAGCAAACTGAAGAAGG	2	14	6	4	3	7	0.5	0.666667	CR670857.2	ENSTNIT00000018213	chr3 : from 14052815 to 14052840	NCBI cDNA	NDUA4	sp|Q6PBH5|NDUA4_DANRE NADH dehydrogenase [ubiquinone] 1 alpha subcomplex subunit 4 OS=Danio rerio GN=ndufa4 PE=2 SV=1	5.35562e-30
2	3	CATGGGAACCCCTGATAGAGGAGCCT	7	22	15	3	6	3.14286	0.4	0.2	CR666279.2	ENSTNIT00000001607	chrUn_random : from 8401930 to 8401955	NCBI cDNA	NDUA5	sp|P23935|NDUA5_BOVIN NADH dehydrogenase [ubiquinone] 1 alpha subcomplex subunit 5 OS=Bos taurus GN=NDUFA5 PE=1 SV=3	1.74286e-30
2	6	CATGTTTGGAAGCAGAAAACTCACAT	0	4	0	2	5	11.5942	14.4928	5.7971	CR694399.2	ENSTNIT00000013962	chrUn_random : from 5806276 to 5806301	NCBI cDNA	NDUA6	sp|Q02366|NDUA6_BOVIN NADH dehydrogenase [ubiquinone] 1 alpha subcomplex subunit 6 OS=Bos taurus GN=NDUFA6 PE=1 SV=2	9.17447e-47
2	6	CATGACAGATTCTATCAGCAGAGCAT	6	8	0	4	5	1.33333	14.4928	11.5942	No blastN hit	ENSTNIT00000007029	No blastN hit	Ensembl cDNA	NDUS1	sp|P15690|NDUS1_BOVIN NADH-ubiquinone oxidoreductase 75 kDa subunit, mitochondrial OS=Bos taurus GN=NDUFS1 PE=1 SV=1	1.91308e-156
2		CATGATTTTTATATCCACCATATTTA	7	22	5	8	8	3.14286	1.6	1.6	CR661100.1	ENSTNIT00000012603	chr5 : from 10226682 to 10226707	NCBI cDNA	NRK2	sp|Q9NPI5|NRK2_HUMAN Nicotinamide riboside kinase 2 OS=Homo sapiens GN=ITGB1BP3 PE=1 SV=1	5.29761e-69
2		CATGACCCCTGGAATTCTCACACTTT	8	43	11	13	11	5.375	1	1.18182	CR658416.2	No blastN hit	No blastN hit	NCBI cDNA	NU2M	sp|Q4JQI6|NU2M_TETNG NADH-ubiquinone oxidoreductase chain 2 OS=Tetraodon nigroviridis GN=MT-ND2 PE=3 SV=1	2.94146e-93
2	6	CATGACCCCTGGAATTCTTACACTTT	9	18	4	4	12	2	3	1	CR687725.2	No blastN hit	chrUn_random : from 68883696 to 68883721	NCBI cDNA	NU2M	sp|Q4JQI6|NU2M_TETNG NADH-ubiquinone oxidoreductase chain 2 OS=Tetraodon nigroviridis GN=MT-ND2 PE=3 SV=1	8.19558e-38
2	6	CATGGAAATAAAGTGTTTTCCCTCAC	9	10	4	12	12	1.11111	3	3	CR684785.2	No blastN hit	chr9 : from 1123789 to 1123814	NCBI cDNA	NUA4L	sp|Q4FZG9|NUA4L_MOUSE NADH dehydrogenase [ubiquinone] 1 alpha subcomplex subunit 4-like 2 OS=Mus musculus GN=Ndufa4l2 PE=3 SV=1	7.30904e-17
2	6	CATGGAAAAACTACCTGTAGAGACCT	7	10	3	9	13	1.42857	4.33333	3	CR664114.2	No blastN hit	No blastN hit	NCBI cDNA	NUD17	sp|P0C025|NUD17_HUMAN Putative nucleoside diphosphate-linked moiety X motif 17, mitochondrial OS=Homo sapiens GN=NUDT17 PE=2 SV=1	1.68302e-38
2	6	CATGTGACGTGAAATCAGGGTGAATT	0	8	0	2	3	23.1884	8.69565	5.7971	CR668081.2	No blastN hit	No blastN hit	NCBI cDNA	PDK4	sp|Q1KMR4|PDK4_RHIFE [Pyruvate dehydrogenase [lipoamide]] kinase isozyme 4, mitochondrial OS=Rhinolophus ferrumequinum GN=PDK4 PE=2 SV=1	5.7063e-40
2	6	CATGTACTTTTAACCTGATTTGTTGC	4	9	7	3	17	2.25	2.42857	0.428571	No blastN hit	No blastN hit	chrUn_random : from 57372008 to 57372033	genome 1000bp fragment	PEPD	sp|Q5RFB3|PEPD_PONAB Xaa-Pro dipeptidase OS=Pongo abelii GN=PEPD PE=2 SV=1	2.67873e-27
2		CATGTTCAGATCAGCCGTTGGTGTCG	0	12	3	2	3	34.7826	1	0.666667	No blastN hit	No blastN hit	chr18 : from 9554870 to 9554895	genome 1000bp fragment	PIN1	sp|Q9QUR7|PIN1_MOUSE Peptidyl-prolyl cis-trans isomerase NIMA-interacting 1 OS=Mus musculus GN=Pin1 PE=1 SV=1	4.59375e-06
2	6	CATGACTTTTGATTCAAAGTAGATGG	6	14	3	7	21	2.33333	7	2.33333	No blastN hit	ENSTNIT00000018483	chr15 : from 7113264 to 7113289	Ensembl cDNA	PRSS8	sp|Q9ESD1|PRSS8_MOUSE Prostasin OS=Mus musculus GN=Prss8 PE=2 SV=2	9.08367e-62
2	6	CATGCTGGACACCGTGGTTTTTCAGT	2	12	1	5	6	6	6	5	CR675316.2	ENSTNIT00000012541	chr5 : from 9462119 to 9462144	NCBI cDNA	PSDE	sp|O35593|PSDE_MOUSE 26S proteasome non-ATPase regulatory subunit 14 OS=Mus musculus GN=Psmd14 PE=1 SV=2	4.13605e-157
2	2	CATGGCATCAATGGGGTCATAATATT	5	5	0	7	4	1	11.5942	20.2899	CR647273.1	ENSTNIT00000020581	chr10 : from 8721980 to 8722005	NCBI cDNA	PTTG	sp|Q5NVI6|PTTG_PONAB Pituitary tumor-transforming gene 1 protein-interacting protein OS=Pongo abelii GN=PTTG1IP PE=2 SV=2	2.50532e-31
2	6	CATGTTCACAAACAAATCAAGTGCTT	4	10	0	2	6	2.5	17.3913	5.7971	CR698058.1	No blastN hit	chr11 : from 1878039 to 1878064	NCBI cDNA	RAB7A	sp|P09527|RAB7A_RAT Ras-related protein Rab-7a OS=Rattus norvegicus GN=Rab7a PE=1 SV=2	1.3454e-105
2	6	CATGTTAATTATGTACAGTTTATACA	28	36	15	16	32	1.28571	2.13333	1.06667	No blastN hit	No blastN hit	chr11 : from 5621862 to 5621887	genome 1000bp fragment	RBM5	sp|Q91YE7|RBM5_MOUSE RNA-binding protein 5 OS=Mus musculus GN=Rbm5 PE=1 SV=1	4.18919e-28
2	6	CATGAGCTCTCCGTGCCACATCGAGA	11	25	4	9	29	2.27273	7.25	2.25	CR684803.2	ENSTNIT00000012056	chr4 : from 2940164 to 2940189	NCBI cDNA	RL17	sp|P24049|RL17_RAT 60S ribosomal protein L17 OS=Rattus norvegicus GN=Rpl17 PE=2 SV=3	1.78628e-86
2	6	CATGAAGGTGCAGGTGATCGCTGCCA	12	19	7	19	17	1.58333	2.42857	2.71429	CR660236.2	ENSTNIT00000005178	chrUn_random : from 22913400 to 22913425	NCBI cDNA	RL18A	sp|Q7ZWJ4|RL18A_DANRE 60S ribosomal protein L18a OS=Danio rerio GN=rpl18a PE=2 SV=1	2.19687e-93
2	6	CATGTCGTCGCATTTGCAGTGGATGG	4	16	5	5	18	4	3.6	1	CR682610.2	ENSTNIT00000005275	chr4 : from 7137320 to 7137345	NCBI cDNA	RL28	sp|P41105|RL28_MOUSE 60S ribosomal protein L28 OS=Mus musculus GN=Rpl28 PE=1 SV=2	2.64018e-50
2		CATGCGCTTTGCCAAGAAGCACAACA	8	32	15	20	24	4	1.6	1.33333	CR681337.2	ENSTNIT00000018081	chr11 : from 4449992 to 4450017	NCBI cDNA	RL29	sp|Q8HXB8|RL29_MACFA 60S ribosomal protein L29 OS=Macaca fascicularis GN=RPL29 PE=2 SV=3	6.56368e-16
2	6	CATGCTGCCCACCGGCTTCAAAAAGT	2	16	6	7	13	8	2.16667	1.16667	CR658966.2	ENSTNIT00000021284	chr9 : from 6250804 to 6250829	NCBI cDNA	RL32	sp|Q90YT6|RL32_ICTPU 60S ribosomal protein L32 OS=Ictalurus punctatus GN=rpl32 PE=2 SV=1	1.84431e-55
2	6	CATGTTTTATTGTTTCTGTACAAACA	11	13	7	17	20	1.18182	2.85714	2.42857	CR658096.2	ENSTNIT00000014338	chrUn_random : from 92339889 to 92339914	NCBI cDNA	RL35A	sp|Q90YT3|RL35A_ICTPU 60S ribosomal protein L35a OS=Ictalurus punctatus GN=rpl35a PE=3 SV=1	1.26849e-50
2	3	CATGTTTGACATTAAAAGATCCGTGA	11	99	56	14	79	9	1.41071	0.25	No blastN hit	ENSTNIT00000000083	chrUn_random : from 52456489 to 52456514	Ensembl cDNA	RL39	sp|P62893|RL39_RAT 60S ribosomal protein L39 OS=Rattus norvegicus GN=Rpl39 PE=1 SV=2	1.60243e-19
2		CATGAACAAGAAGACCACGCACTTTG	14	62	28	19	51	4.42857	1.82143	0.678571	CR684092.2	ENSTNIT00000011191	chr6 : from 2879937 to 2879962	NCBI cDNA	RL7	sp|Q5ZJ56|RL7_CHICK 60S ribosomal protein L7 OS=Gallus gallus GN=RPL7 PE=2 SV=1	1.80341e-94
2	6	CATGTCCAGCCGTGACCAATAAAATG	18	39	17	20	34	2.16667	2	1.17647	CR684141.2	ENSTNIT00000008475	chr18 : from 331530 to 331555	NCBI cDNA	RL9	sp|Q90YW0|RL9_ICTPU 60S ribosomal protein L9 OS=Ictalurus punctatus GN=rpl9 PE=2 SV=1	1.776e-84
2		CATGTGATGTGATTGTTGACATCGTC	0	9	4	4	3	26.087	0.75	1	No blastN hit	No blastN hit	chr3 : from 10593369 to 10593394	genome 1000bp fragment	RN213	sp|Q63HN8|RN213_HUMAN RING finger protein 213 OS=Homo sapiens GN=RNF213 PE=1 SV=2	8.61991e-08
2	6	CATGAAGAGGCCAGACGGAAACACAC	15	52	7	12	41	3.46667	5.85714	1.71429	CR690656.2	ENSTNIT00000015234	chr18 : from 5524710 to 5524735	NCBI cDNA	RS15A	sp|P62246|RS15A_RAT 40S ribosomal protein S15a OS=Rattus norvegicus GN=Rps15a PE=1 SV=2	1.76802e-64
2	6	CATGCAGGCAGCTTCCTCATAAACAT	0	5	0	2	4	14.4928	11.5942	5.7971	CR693523.2	No blastN hit	No blastN hit	NCBI cDNA	RS2	sp|Q90YS3|RS2_ICTPU 40S ribosomal protein S2 OS=Ictalurus punctatus GN=rps2 PE=2 SV=1	1.17186e-121
2		CATGTTGAGCCCGTATTTACGGATCA	9	29	25	17	14	3.22222	0.56	0.68	CR679572.1	ENSTNIT00000014102	chr14 : from 7063247 to 7063272	NCBI cDNA	RS29	sp|Q90YP2|RS29_ICTPU 40S ribosomal protein S29 OS=Ictalurus punctatus GN=rps29 PE=3 SV=3	2.28525e-24
2	6	CATGTCCCGCCTTCACAAGCGCATTG	3	6	0	7	5	2	14.4928	20.2899	No blastN hit	No blastN hit	chrUn_random : from 7067696 to 7067721	genome 1000bp fragment	S14L1	sp|Q92503|S14L1_HUMAN SEC14-like protein 1 OS=Homo sapiens GN=SEC14L1 PE=2 SV=1	1.4869e-37
2	6	CATGTAGCAGCAGCTGGAGACGAGGG	0	6	0	1	3	17.3913	8.69565	2.89855	No blastN hit	No blastN hit	chr10 : from 12548832 to 12548857	genome 1000bp fragment	S4A11	sp|A2AJN7|S4A11_MOUSE Sodium bicarbonate transporter-like protein 11 OS=Mus musculus GN=Slc4a11 PE=2 SV=1	1.47434e-12
2	3	CATGGCTGACGGAACAGACTCTCTGT	20	65	39	17	50	3.25	1.28205	0.435897	CR698862.2	ENSTNIT00000020001	chr12 : from 8760618 to 8760643	NCBI cDNA	SELPA	sp|Q98SV1|SELPA_DANRE Selenoprotein Pa OS=Danio rerio GN=sepp1a PE=1 SV=3	9.30114e-42
2	4	CATGAGCTTGGGCCCAGTTCTGGTTC	3	14	2	3	15	4.66667	7.5	1.5	No blastN hit	No blastN hit	chr10 : from 11770164 to 11770189	genome 1000bp fragment	SFRS5	sp|Q13243|SFRS5_HUMAN Splicing factor, arginine/serine-rich 5 OS=Homo sapiens GN=SFRS5 PE=1 SV=1	9.66416e-07
2	6	CATGACAGACATTTAGTTACTGTTCG	1	11	2	1	5	11	2.5	0.5	CR712635.2	No blastN hit	chr4 : from 2054686 to 2054711	NCBI cDNA	SFRS9	sp|Q5PPI1|SFRS9_RAT Splicing factor, arginine/serine-rich 9 OS=Rattus norvegicus GN=Sfrs9 PE=1 SV=1	1.02455e-13
2	2	CATGGAAATTTTACCCTAACACCAAT	1	13	3	8	5	13	1.66667	2.66667	CR667099.2	No blastN hit	chr4 : from 1624213 to 1624238	NCBI cDNA	SNX24	sp|Q9Y343|SNX24_HUMAN Sorting nexin-24 OS=Homo sapiens GN=SNX24 PE=2 SV=1	6.64234e-20
2	6	CATGTTTGGGAATGTCGGCCTTCAGT	0	6	0	2	3	17.3913	8.69565	5.7971	CR730927.2	ENSTNIT00000020400	chr17 : from 12049681 to 12049706	NCBI cDNA	SPA3F	* sp|Q80X76|SPA3F_MOUSE Serine protease inhibitor A3F OS=Mus musculus GN=Serpina3f PE=1 SV=2	5.88751e-17
2	6	CATGCAAACTAAAAGAATAAACCTCG	0	7	0	5	7	20.2899	20.2899	14.4928	CR663599.2	ENSTNIT00000005348	chrUn_random : from 53734658 to 53734683	NCBI cDNA	SUCA	sp|O19069|SUCA_PIG Succinyl-CoA ligase [GDP-forming] subunit alpha, mitochondrial OS=Sus scrofa GN=SUCLG1 PE=1 SV=2	5.5422e-65
2	3	CATGCTGCAGACACCCACTATCTGTT	2	9	10	1	5	4.5	0.5	0.1	No blastN hit	No blastN hit	chrUn_random : from 87174136 to 87174161	genome 1000bp fragment	THTM	sp|P25325|THTM_HUMAN 3-mercaptopyruvate sulfurtransferase OS=Homo sapiens GN=MPST PE=1 SV=3	1.17763e-41
2		CATGTGTTTGACGCTTCCTGTAGGTC	6	23	9	8	14	3.83333	1.55556	0.888889	CR692222.2	No blastN hit	chr2 : from 199440 to 199465	NCBI cDNA	TIMP2	sp|P16368|TIMP2_BOVIN Metalloproteinase inhibitor 2 OS=Bos taurus GN=TIMP2 PE=1 SV=2	1.14433e-69
2	4	CATGGCTGTCCGAGGTGCAGCACAGT	0	7	0	0	6	20.2899	17.3913	1	No blastN hit	ENSTNIT00000020903	chr21_random : from 1811120 to 1811145	Ensembl cDNA	TMM79	sp|Q9D709|TMM79_MOUSE Transmembrane protein 79 OS=Mus musculus GN=Tmem79 PE=2 SV=1	1.2353e-24
2	4	CATGCTGCGACGCAAAATGGACCAGC	0	4	0	0	5	11.5942	14.4928	1	No blastN hit	ENSTNIT00000018251	chr2 : from 10056879 to 10056904	Ensembl cDNA	TMTC4	sp|Q5T4D3|TMTC4_HUMAN Transmembrane and TPR repeat-containing protein 4 OS=Homo sapiens GN=TMTC4 PE=1 SV=2	0
2		CATGTTGATCGGTTTGGGCTGAAGGT	54	154	42	47	47	2.85185	1.11905	1.11905	CR662067.1	ENSTNIT00000006213	chrUn_random : from 59301332 to 59301357	NCBI cDNA	TPISB	sp|Q90XG0|TPISB_DANRE Triosephosphate isomerase B OS=Danio rerio GN=tpi1b PE=2 SV=1	3.45136e-118
2	1	CATGTTTATGTTTCTAAATTAAACAT	5	18	14	12	3	3.6	0.214286	0.857143	CR687523.2	ENSTNIT00000020967	chr12 : from 8177321 to 8177346	NCBI cDNA	TSN3	sp|Q5RE11|TSN3_PONAB Tetraspanin-3 OS=Pongo abelii GN=TSPAN3 PE=2 SV=1	2.60881e-45
2		CATGTAGCCACTTTAGTCCCCCGTGT	29	72	75	53	51	2.48276	0.68	0.706667	CR662633.1	ENSTNIT00000007836	chrUn_random : from 73587724 to 73587749	NCBI cDNA	TXNIP	sp|Q9H3M7|TXNIP_HUMAN Thioredoxin-interacting protein OS=Homo sapiens GN=TXNIP PE=1 SV=1	1.49975e-32
2	1	CATGGATTGTTGCGGCCCTCTGTCTT	6	12	2	1	1	2	0.5	0.5	CR657527.1	ENSTNIT00000011527	chr15_random : from 691875 to 691900	NCBI cDNA	UB2V2	sp|Q5F3Z3|UB2V2_CHICK Ubiquitin-conjugating enzyme E2 variant 2 OS=Gallus gallus GN=UBE2V2 PE=2 SV=1	2.21033e-48
2	1	CATGATGCTGGAACCCAGCACCAGTT	7	13	9	4	1	1.85714	0.111111	0.444444	CR708897.2	No blastN hit	chr18 : from 5890254 to 5890279	NCBI cDNA	USMG5	sp|Q9JJW3|USMG5_RAT Up-regulated during skeletal muscle growth protein 5 OS=Rattus norvegicus GN=Usmg5 PE=2 SV=1	1.72204e-10
2		CATGGTACATTTTAACTACATTGCTT	15	35	7	9	13	2.33333	1.85714	1.28571	CR664351.1	ENSTNIT00000011651	chr17 : from 6541451 to 6541476	NCBI cDNA	VDAC2	sp|P81004|VDAC2_XENLA Voltage-dependent anion-selective channel protein 2 OS=Xenopus laevis GN=vdac2 PE=1 SV=1	6.49143e-98
2	5	CATGCAACTTAATATCCTGTACATCT	5	10	9	2	1	2	0.111111	0.222222	CR733923.2	No blastN hit	chr1 : from 3732343 to 3732368	NCBI cDNA	XIAP	sp|P98170|XIAP_HUMAN Baculoviral IAP repeat-containing protein 4 OS=Homo sapiens GN=XIAP PE=1 SV=2	2.38127e-78
2	3	CATGGGGAAACGGCAAATGTTTTTCT	8	25	5	1	7	3.125	1.4	0.2	CR656945.1	No blastN hit	No blastN hit	NCBI cDNA	YBOX1	sp|Q28618|YBOX1_RABIT Nuclease-sensitive element-binding protein 1 OS=Oryctolagus cuniculus GN=YBX1 PE=1 SV=3	9.74695e-46
2	3	CATGGTGGAGTTTCTAACAAATATGG	1	11	4	1	3	11	0.75	0.25	CR709110.2	ENSTNIT00000008379	chrUn_random : from 38225986 to 38226011	NCBI cDNA	YIPF4	sp|Q6NYF1|YIPF4_DANRE Protein YIPF4 OS=Danio rerio GN=yipf4 PE=2 SV=1	4.3276e-98
2	6	CATGACGTTTACAGTGCAAACCTCTG	0	5	1	4	6	14.4928	6	4	CR682249.2	No blastN hit	chr1 : from 14457623 to 14457648	NCBI cDNA	IOD1	sp|Q804E1|IOD1_FUNHE Type I iodothyronine deiodinase OS=Fundulus heteroclitus GN=dio1 PE=2 SV=2	7.2509e-18
2		CATGGGAATTTTTTGTTGTTGTTGTT	8	24	5	3	4	3	0.8	0.6	No blastN hit	No blastN hit	chrUn_random : from 91511561 to 91511586	genome 1000bp fragment	RHCG2	sp|Q7T3R4|RHCG2_FUGRU Ammonium transporter Rh type C 2 OS=Fugu rubripes GN=rhcg2 PE=1 SV=1	6.40653e-17
2	6	CATGAGAACGCTGGATAAGAACAAGG	0	7	0	2	3	20.2899	8.69565	5.7971	No blastN hit	ENSTNIT00000021726	chr8 : from 8105084 to 8105109	Ensembl cDNA	S10A5	sp|P63083|S10A5_RAT Protein S100-A5 OS=Rattus norvegicus GN=S100a5 PE=1 SV=1	1.29834e-05
2	4	CATGGGTGACTGTAACGGTAACTTCA	0	6	0	2	7	17.3913	20.2899	5.7971	No blastN hit	No blastN hit	chr21_random : from 622831 to 622856	genome 1000bp fragment	AGE1	sp|Q04412|AGE1_YEAST ARF GAP effector protein 1 OS=Saccharomyces cerevisiae GN=AGE1 PE=1 SV=1	476483
2		CATGTCATAATACTTGATATGTACCT	6	19	3	3	5	3.16667	1.66667	1	CR692700.2	No blastN hit	chr4 : from 2429795 to 2429820	NCBI cDNA	ALG14	sp|Q6CJG3|ALG14_KLULA UDP-N-acetylglucosamine transferase subunit ALG14 OS=Kluyveromyces lactis GN=ALG14 PE=3 SV=1	328365
2		CATGGTGATTATGGTATACTGAGATC	5	28	24	16	26	5.6	1.08333	0.666667	No blastN hit	No blastN hit	chr8 : from 6350178 to 6350203	genome 1000bp fragment	C513C	sp|Q54F47|C513C_DICDI Probable cytochrome P450 513C1 OS=Dictyostelium discoideum GN=cyp513c1 PE=3 SV=1	622306
2	3	CATGTTTACCTTAGTCTTTCAACGCT	0	8	5	2	6	23.1884	1.2	0.4	No blastN hit	No blastN hit	chr6 : from 3853120 to 3853145	genome 1000bp fragment	CCA11	sp|Q9C6Y3|CCA11_ARATH Cyclin-A1-1 OS=Arabidopsis thaliana GN=CYCA1-1 PE=1 SV=1	0.96008
2	3	CATGTTCTACACCTTCTGTCACAGCT	6	12	9	1	6	2	0.666667	0.111111	No blastN hit	No blastN hit	chr4 : from 4063355 to 4063380	genome 1000bp fragment	CL030	sp|Q6QI44|CL030_RAT TPR repeat-containing protein C12orf30 homolog OS=Rattus norvegicus PE=2 SV=1	0.00352548
2	6	CATGAAAATATTTGACATTAATGAGG	5	12	1	3	8	2.4	8	3	No blastN hit	No blastN hit	chrUn_random : from 19239323 to 19239348	genome 1000bp fragment	COJA1	sp|Q0VF58|COJA1_MOUSE Collagen alpha-1(XIX) chain OS=Mus musculus GN=Col19a1 PE=2 SV=2	622306
2	6	CATGGCTACTTCTTGTCCTCTCAAAC	3	16	3	7	17	5.33333	5.66667	2.33333	No blastN hit	No blastN hit	chr10 : from 4096206 to 4096231	genome 1000bp fragment	CORA1	sp|Q8IZC6|CORA1_HUMAN Collagen alpha-1(XXVII) chain OS=Homo sapiens GN=COL27A1 PE=1 SV=1	0.96008
2	3	CATGTTTGGACACACATCTTAATGGT	11	14	16	4	8	1.27273	0.5	0.25	CR659400.2	No blastN hit	chr12 : from 7788976 to 7789001	NCBI cDNA	CP073	sp|Q8N635|CP073_HUMAN Uncharacterized protein C16orf73 OS=Homo sapiens GN=C16orf73 PE=2 SV=2	563965
2	6	CATGTTGTGTGATTGTGTTGCATTTG	9	20	6	7	19	2.22222	3.16667	1.16667	No blastN hit	No blastN hit	chr13 : from 11514312 to 11514337	genome 1000bp fragment	CYSP1	sp|P04988|CYSP1_DICDI Cysteine proteinase 1 OS=Dictyostelium discoideum GN=cprA PE=1 SV=2	36483
2	6	CATGTACACTCTGTGGTTTGGTGTGT	8	16	7	9	18	2	2.57143	1.28571	No blastN hit	No blastN hit	chr1 : from 938853 to 938878	genome 1000bp fragment	DOF31	sp|Q94AR6|DOF31_ARATH Dof zinc finger protein DOF3.1 OS=Arabidopsis thaliana GN=DOF3.1 PE=2 SV=2	279341
2	6	CATGCAGATGCCAAGATTATCGTCCG	1	7	0	3	4	7	11.5942	8.69565	No blastN hit	No blastN hit	chrUn_random : from 1522515 to 1522540	genome 1000bp fragment	GATA	sp|P49604|GATA_USTMA 4-aminobutyrate aminotransferase OS=Ustilago maydis GN=GATA PE=3 SV=2	213884
2		CATGATACCGGCTCTTCAATAAAGTT	0	8	5	4	6	23.1884	1.2	0.8	No blastN hit	No blastN hit	chr15_random : from 34108 to 34133	genome 1000bp fragment	GRP1	sp|O95267|GRP1_HUMAN RAS guanyl-releasing protein 1 OS=Homo sapiens GN=RASGRP1 PE=1 SV=2	213884
2		CATGAAAACAAAAGTTCTGCTTTTAT	58	163	99	51	99	2.81034	1	0.515152	CR693842.2	ENSTNIT00000010452	chr17 : from 10888278 to 10888303	NCBI cDNA	HG2A	sp|P04441|HG2A_MOUSE H-2 class II histocompatibility antigen gamma chain OS=Mus musculus GN=Cd74 PE=1 SV=3	0.002024
2	6	CATGTAATTGTCAATAAACAGCTTTT	9	15	12	24	26	1.66667	2.16667	2	No blastN hit	ENSTNIT00000022404	chrUn_random : from 114847 to 114872	Ensembl cDNA	HIPL2	sp|Q6UWX4|HIPL2_HUMAN HHIP-like protein 2 OS=Homo sapiens GN=HHIPL2 PE=2 SV=1	0.400532
2	2	CATGACATCTTTGACAGAAATGAAAG	1	2	0	6	3	2	8.69565	17.3913	No blastN hit	No blastN hit	chr17 : from 10102710 to 10102735	genome 1000bp fragment	INSI1	sp|Q5ZMT9|INSI1_CHICK Insulin-induced gene 1 protein OS=Gallus gallus GN=INSIG1 PE=2 SV=1	476483
2	2	CATGCTTTCATTAAAGCTCTCGGTTT	4	7	1	7	3	1.75	3	7	No blastN hit	No blastN hit	chrUn_random : from 77459914 to 77459939	genome 1000bp fragment	K0776	sp|Q5ZMG1|K0776_CHICK UPF0555 protein KIAA0776 homolog OS=Gallus gallus GN=RCJMB04_2c12 PE=2 SV=1	0.0664877
2	2	CATGTTTGAATATATTCAGGTGTGAT	0	3	1	7	2	8.69565	2	7	No blastN hit	No blastN hit	chr10 : from 8986249 to 8986274	genome 1000bp fragment	KEAP1	sp|Q9Z2X8|KEAP1_MOUSE Kelch-like ECH-associated protein 1 OS=Mus musculus GN=Keap1 PE=1 SV=1	0.444941
2		CATGTTCGTCTGTACCCTCCCTCCTC	5	13	2	2	3	2.6	1.5	1	CR705489.2	No blastN hit	chrUn_random : from 51034577 to 51034602	NCBI cDNA	KHDR1	sp|Q07666|KHDR1_HUMAN KH domain-containing, RNA-binding, signal transduction-associated protein 1 OS=Homo sapiens GN=KHDRBS1 PE=1 SV=1	0.270725
2	3	CATGAGTCAAATAAAAATGTGCTAAT	0	6	9	1	11	17.3913	1.22222	0.111111	No blastN hit	No blastN hit	chr11 : from 5993817 to 5993842	genome 1000bp fragment	KRA3	sp|P02441|KRA3_SHEEP Keratin, high-sulfur matrix protein, IIIA3 OS=Ovis aries PE=1 SV=1	0.735108
2	3	CATGTTTATTATATTGTGTCATTATC	6	11	2	0	1	1.83333	0.5	0.1725	No blastN hit	No blastN hit	chr8 : from 7888293 to 7888318	genome 1000bp fragment	L100	sp|P24933|L100_ADE05 Late 100 kDa protein OS=Human adenovirus C serotype 5 PE=3 SV=1	812757
2	6	CATGAAGTGATGGGTTGGGAAGTCAA	9	30	21	12	44	3.33333	2.09524	0.571429	CR688150.2	ENSTNIT00000020512	chr6 : from 5796877 to 5796902	NCBI cDNA	LEC	sp|P30617|LEC_GALNI Mannose-specific lectin OS=Galanthus nivalis PE=1 SV=1	3.57155e-05
2		CATGTGTGTTGAATAGTTATCGTTGA	2	12	13	9	10	6	0.769231	0.692308	No blastN hit	No blastN hit	chrUn_random : from 1731029 to 1731054	genome 1000bp fragment	LRC15	sp|Q8TF66|LRC15_HUMAN Leucine-rich repeat-containing protein 15 OS=Homo sapiens GN=LRRC15 PE=1 SV=1	36483
2	4	CATGGCAGGACAGGCTTTTCTATCGT	8	12	0	0	4	1.5	11.5942	1	No blastN hit	No blastN hit	chr11 : from 9399942 to 9399967	genome 1000bp fragment	MUC17	sp|Q685J3|MUC17_HUMAN Mucin-17 OS=Homo sapiens GN=MUC17 PE=1 SV=1	279341
2	5	CATGCAGGACTTGTTTATTTCAGAAG	9	10	6	1	1	1.11111	0.166667	0.166667	No blastN hit	No blastN hit	chrUn_random : from 28293390 to 28293415	genome 1000bp fragment	MYO15	sp|Q9UKN7|MYO15_HUMAN Myosin-XV OS=Homo sapiens GN=MYO15A PE=1 SV=1	0.735108
2	4	CATGAGTTTGGGTGTGAACGACGAGG	1	9	1	0	4	9	4	0.345	No blastN hit	No blastN hit	chr13 : from 3674414 to 3674439	genome 1000bp fragment	NADB	sp|P74562|NADB_SYNY3 L-aspartate oxidase OS=Synechocystis sp. (strain PCC 6803) GN=nadB PE=3 SV=1	812757
2		CATGGAATAAAGTGAAGTTTGTGATT	1	9	7	5	9	9	1.28571	0.714286	CR711471.2	No blastN hit	chr11 : from 4580761 to 4580786	NCBI cDNA	No blastX hit	No blastX hit	No blastX hit
2	6	CATGATGTCACTCGGACATATTTGAT	2	6	1	7	7	3	7	7	No blastN hit	No blastN hit	chr11 : from 6128854 to 6128879	genome 1000bp fragment	No blastX hit	No blastX hit	No blastX hit
2	6	CATGAGATGTTGTAATGTAATCCCCT	6	10	1	7	12	1.66667	12	7	No blastN hit	No blastN hit	chrUn_random : from 69770534 to 69770559	genome 1000bp fragment	No blastX hit	No blastX hit	No blastX hit
2		CATGTTATCTGTACACCCATTGTATC	4	17	8	6	14	4.25	1.75	0.75	No blastN hit	No blastN hit	chr1 : from 10346163 to 10346188	genome 1000bp fragment	No blastX hit	No blastX hit	No blastX hit
2	6	CATGTCACTTGTTGACAGTATTCTTT	5	12	1	3	8	2.4	8	3	No blastN hit	No blastN hit	chr9 : from 4016643 to 4016668	genome 1000bp fragment	No blastX hit	No blastX hit	No blastX hit
2	6	CATGTGTTTAGGTGGGCCTAAAAGCA	2	12	1	2	4	6	4	2	CR688806.1	ENSTNIT00000003034	chrUn_random : from 68880299 to 68880324	NCBI cDNA	No blastX hit	No blastX hit	No blastX hit
2	6	CATGAACACAACAGAGAGTAATTCTA	1	11	1	2	5	11	5	2	No blastN hit	No blastN hit	chr10 : from 8592200 to 8592225	genome 1000bp fragment	No blastX hit	No blastX hit	No blastX hit
2	2	CATGGCGTTGGGTCTTTCTTCAGTGG	1	32	36	80	6	32	0.166667	2.22222	CR687778.2	No blastN hit	No blastN hit	NCBI cDNA	No blastX hit	No blastX hit	No blastX hit
2	6	CATGAAGAGAGACAGAACGTCTGTAG	2	5	0	4	6	2.5	17.3913	11.5942	No blastN hit	No blastN hit	chr9 : from 9591881 to 9591906	genome 1000bp fragment	No blastX hit	No blastX hit	No blastX hit
2	3	CATGACAGTTGATTTTGAATGATAGA	4	7	9	0	4	1.75	0.444444	0.0383333	No blastN hit	No blastN hit	chr19 : from 4303682 to 4303707	genome 1000bp fragment	No blastX hit	No blastX hit	No blastX hit
2	6	CATGTTCTCTTAATGTTAGTTATACT	3	6	0	2	6	2	17.3913	5.7971	No blastN hit	No blastN hit	chr3 : from 2114868 to 2114893	genome 1000bp fragment	No blastX hit	No blastX hit	No blastX hit
2	4	CATGAATATTGATCATAAAATACTTG	0	8	1	1	3	23.1884	3	1	No blastN hit	No blastN hit	chrUn_random : from 40934491 to 40934516	genome 1000bp fragment	No blastX hit	No blastX hit	No blastX hit
2	4	CATGATCTGCAAAAAGAAAGGAGTGT	0	15	4	4	23	43.4783	5.75	1	No blastN hit	No blastN hit	chrUn_random : from 42019481 to 42019506	genome 1000bp fragment	No blastX hit	No blastX hit	No blastX hit
2	3	CATGACATCGTGTCAGTTTATTTGTC	0	8	2	0	2	23.1884	1	0.1725	No blastN hit	No blastN hit	chr2 : from 7794388 to 7794413	genome 1000bp fragment	No blastX hit	No blastX hit	No blastX hit
2	3	CATGTCTCTCTTATATAAAACTTTGC	5	27	19	8	13	5.4	0.684211	0.421053	No blastN hit	No blastN hit	chr11 : from 5993889 to 5993914	genome 1000bp fragment	No blastX hit	No blastX hit	No blastX hit
2	4	CATGGCTTCTGAGTAGGAGCTGTTCC	0	6	0	0	3	17.3913	8.69565	1	No blastN hit	No blastN hit	chr18 : from 1217247 to 1217272	genome 1000bp fragment	No blastX hit	No blastX hit	No blastX hit
2	1	CATGTGTCCCACATCAATACAGATGG	5	19	7	7	1	3.8	0.142857	1	CR712368.2	No blastN hit	chr17 : from 4978736 to 4978761	NCBI cDNA	No blastX hit	No blastX hit	No blastX hit
2	6	CATGAAAAAATCTGTTCACTGTTACA	0	8	1	3	4	23.1884	4	3	No blastN hit	No blastN hit	chr15_random : from 2085751 to 2085776	genome 1000bp fragment	No blastX hit	No blastX hit	No blastX hit
2	2	CATGAAAACCTGATTAAAGGGATCTT	2	7	0	6	3	3.5	8.69565	17.3913	No blastN hit	No blastN hit	chrUn_random : from 9612751 to 9612776	genome 1000bp fragment	No blastX hit	No blastX hit	No blastX hit
2	6	CATGAGACACTCTGACAAACCACTGG	17	20	11	24	30	1.17647	2.72727	2.18182	No blastN hit	No blastN hit	chrUn_random : from 76143544 to 76143569	genome 1000bp fragment	No blastX hit	No blastX hit	No blastX hit
2	3	CATGGGCCAACACCCGCCACCCGCTC	0	7	7	1	5	20.2899	0.714286	0.142857	No blastN hit	No blastN hit	chrUn_random : from 89574788 to 89574813	genome 1000bp fragment	No blastX hit	No blastX hit	No blastX hit
2	6	CATGCAGCGTATACCTGTACCAGTAC	1	19	3	2	6	19	2	0.666667	No blastN hit	No blastN hit	chr16 : from 6680301 to 6680326	genome 1000bp fragment	No blastX hit	No blastX hit	No blastX hit
2		CATGATCACTGGTTTATTAGGTAACT	5	22	9	10	11	4.4	1.22222	1.11111	CR701469.2	No blastN hit	chrUn_random : from 46700933 to 46700958	NCBI cDNA	No blastX hit	No blastX hit	No blastX hit
2	6	CATGGGTTTGGAATATACTTGCATAA	3	4	0	4	6	1.33333	17.3913	11.5942	No blastN hit	No blastN hit	chr12 : from 2720515 to 2720540	genome 1000bp fragment	No blastX hit	No blastX hit	No blastX hit
2	6	CATGAAGGATGACCCGTCTGATGATT	8	24	3	7	7	3	2.33333	2.33333	CR708219.2	No blastN hit	chr1 : from 9033463 to 9033488	NCBI cDNA	NU5C	sp|A6MMI0|NU5C_CHLSC NAD(P)H-quinone oxidoreductase subunit 5, chloroplastic OS=Chloranthus spicatus GN=ndhF PE=3 SV=1	0.184398
2	2	CATGTGTTTTCTTTCATTGCCTTACA	5	12	3	5	1	2.4	0.333333	1.66667	No blastN hit	No blastN hit	chr5 : from 13284910 to 13284935	genome 1000bp fragment	PIGW	sp|Q7TSN4|PIGW_RAT Phosphatidylinositol-glycan biosynthesis class W protein OS=Rattus norvegicus GN=Pigw PE=1 SV=1	163765
2	6	CATGAAATGCTCTTCAGCTATGTGTT	4	9	0	3	4	2.25	11.5942	8.69565	CR715110.1	No blastN hit	chrUn_random : from 94017009 to 94017034	NCBI cDNA	PITX2	sp|Q99697|PITX2_HUMAN Pituitary homeobox 2 OS=Homo sapiens GN=PITX2 PE=1 SV=2	462852
2	6	CATGTCTTTATCTGTTATTTGGTGAA	0	16	4	5	8	46.3768	2	1.25	No blastN hit	No blastN hit	chr21 : from 669769 to 669794	genome 1000bp fragment	PKHL1	sp|Q86WI1|PKHL1_HUMAN Fibrocystin-L OS=Homo sapiens GN=PKHD1L1 PE=2 SV=1	0.0686446
2	6	CATGTAGAATCAGACACCTCTCTTTG	4	13	2	4	3	3.25	1.5	2	No blastN hit	No blastN hit	chrUn_random : from 27528454 to 27528479	genome 1000bp fragment	PNG1	sp|Q4WHW1|PNG1_ASPFU Protein png1 OS=Aspergillus fumigatus GN=png1 PE=3 SV=1	812757
2	6	CATGAGAAAACAACAGATATAATCTA	12	21	1	8	15	1.75	15	8	CR719751.2	No blastN hit	chr9 : from 3690446 to 3690471	NCBI cDNA	RD23B	sp|Q4KMA2|RD23B_RAT UV excision repair protein RAD23 homolog B OS=Rattus norvegicus GN=Rad23b PE=1 SV=1	204365
2	4	CATGGATGGGTTTTTATCAGTGAACA	0	4	0	0	5	11.5942	14.4928	1	No blastN hit	No blastN hit	chr20 : from 828958 to 828983	genome 1000bp fragment	SCML2	sp|Q9UQR0|SCML2_HUMAN Sex comb on midleg-like protein 2 OS=Homo sapiens GN=SCML2 PE=1 SV=1	213884
2		CATGGAATTAGTATTTATCATTGTTG	13	34	8	7	13	2.61538	1.625	0.875	CR659194.2	No blastN hit	chr12 : from 6546678 to 6546703	NCBI cDNA	SHSA1	sp|A2RV66|SHSA1_XENLA Protein shisa-1 OS=Xenopus laevis GN=shisa1 PE=2 SV=1	409515
2		CATGCTAACGGTGGCTCTCACTACGC	0	10	5	8	3	28.9855	0.6	1.6	No blastN hit	No blastN hit	chr3 : from 10724299 to 10724324	genome 1000bp fragment	SRR2L	sp|A6NNA2|SRR2L_HUMAN SRRM2-like protein OS=Homo sapiens PE=2 SV=4	476483
2	4	CATGAATGGTTTTTACGGTCGTAACT	7	55	11	9	42	7.85714	3.81818	0.818182	CR685277.2	No blastN hit	chrUn_random : from 82086288 to 82086313	NCBI cDNA	SRRM2	sp|Q9UQ35|SRRM2_HUMAN Serine/arginine repetitive matrix protein 2 OS=Homo sapiens GN=SRRM2 PE=1 SV=2	0.0248175
2	6	CATGTTTCCATCATACTTAGCATCAT	0	8	2	5	7	23.1884	3.5	2.5	No blastN hit	No blastN hit	chr9 : from 8690556 to 8690581	genome 1000bp fragment	TFCP2	sp|Q7T2U9|TFCP2_CHICK Transcription factor CP2 OS=Gallus gallus GN=TFCP2 PE=2 SV=1	0.868652
2	6	CATGGGATGGTTTTGAGATCAATGGC	3	4	1	8	6	1.33333	6	8	CR713728.2	No blastN hit	chr8 : from 9158452 to 9158477	NCBI cDNA	TPC10	sp|P48553|TPC10_HUMAN Trafficking protein particle complex subunit 10 OS=Homo sapiens GN=TRAPPC10 PE=1 SV=2	303628
2	6	CATGCAGATGAAGTTGTAGCGTGTGT	1	11	1	3	5	11	5	3	No blastN hit	No blastN hit	chr8 : from 1976008 to 1976033	genome 1000bp fragment	TREX1	sp|Q9BG99|TREX1_BOVIN Three prime repair exonuclease 1 OS=Bos taurus GN=TREX1 PE=1 SV=1	812757
2	6	CATGCAGCCCCAGGAGCCGCCCTCCA	3	16	2	15	12	5.33333	6	7.5	CR717371.2	No blastN hit	chrUn_random : from 107474076 to 107474101	NCBI cDNA	TRMD	sp|Q8CXQ6|TRMD_MYCPE tRNA (guanine-N(1)-)-methyltransferase OS=Mycoplasma penetrans GN=trmD PE=3 SV=1	582522
2	6	CATGCTTCCTGCATTAATGTTGACTT	2	12	3	2	8	6	2.66667	0.666667	CR661291.2	No blastN hit	chr2 : from 12676789 to 12676814	NCBI cDNA	TYB	sp|Q9DFJ9|TYB_GILMI Thymosin beta OS=Gillichthys mirabilis PE=3 SV=3	0.00305381
2	6	CATGTCCATCCTCCAGATGGTGATCA	0	6	0	6	6	17.3913	17.3913	17.3913	No blastN hit	No blastN hit	chr20 : from 1483273 to 1483298	genome 1000bp fragment	UBIQ	sp|P49635|UBIQ_LEITA Ubiquitin OS=Leishmania tarentolae GN=UB-EP52 PE=3 SV=1	0.96008
2	5	CATGAGTAGGTTTAACTGTAGCTACA	3	7	6	1	0	2.33333	0.0575	0.166667	No blastN hit	No blastN hit	chrUn_random : from 57110633 to 57110658	genome 1000bp fragment	V	sp|P69287|V_SENDO Protein V OS=Sendai virus (strain Ohita) GN=P/V/C PE=3 SV=1	213884
2	2	CATGATTTATTTCCAAATTTTCTATA	4	12	6	24	15	3	2.5	4	CR670856.2	No blastN hit	chrUn_random : from 63338506 to 63338531	NCBI cDNA	V250	sp|P14362|V250_FOWPV Uncharacterized protein FPV250 OS=Fowlpox virus GN=FPV250 PE=4 SV=1	0.00547663
2	2	CATGGATTTTATTAAAAACCTTAATC	0	8	2	5	2	23.1884	1	2.5	No blastN hit	No blastN hit	chr12 : from 2046167 to 2046192	genome 1000bp fragment	Y093	sp|P44509|Y093_HAEIN Uncharacterized protein HI0093 OS=Haemophilus influenzae GN=HI0093 PE=3 SV=1	812757
2	1	CATGAATCACAATTTTGCACTTGTTT	14	31	18	15	5	2.21429	0.277778	0.833333	CR716792.2	No blastN hit	chrUn_random : from 92582395 to 92582420	NCBI cDNA	YCF89	sp|P49827|YCF89_ODOSI Uncharacterized protein ycf89 OS=Odontella sinensis GN=ycf89-A PE=3 SV=1	147207
2	3	CATGAATCTGTCAGAGCTTTTAATTA	0	6	7	0	3	17.3913	0.428571	0.0492857	No blastN hit	No blastN hit	chr12 : from 4391468 to 4391493	genome 1000bp fragment	YK20	sp|P36133|YK20_YEAST Putative uncharacterized protein YKR040C OS=Saccharomyces cerevisiae GN=YKR040C PE=5 SV=1	812757
2	6	CATGTGCCTTCGTATAGATCTTATTA	12	23	5	10	23	1.91667	4.6	2	No blastN hit	No blastN hit	chr17 : from 9206130 to 9206155	genome 1000bp fragment	ZN362	sp|Q5T0B9|ZN362_HUMAN Zinc finger protein 362 OS=Homo sapiens GN=ZNF362 PE=2 SV=1	812757
2	3	CATGCCTTTTTTGTCTTTGTAACAAA	3	25	21	4	20	8.33333	0.952381	0.190476	CR719679.2	No blastN hit	chr4 : from 1645224 to 1645249	NCBI cDNA	ZN559	sp|Q9BR84|ZN559_HUMAN Zinc finger protein 559 OS=Homo sapiens GN=ZNF559 PE=2 SV=1	10005
2	4	CATGTATGATACACATTTAAAACGGA	1	9	2	2	8	9	4	1	No blastN hit	No blastN hit	chr3 : from 6031367 to 6031392	genome 1000bp fragment	ZN609	sp|O15014|ZN609_HUMAN Zinc finger protein 609 OS=Homo sapiens GN=ZNF609 PE=1 SV=2	622306
2		CATGTTGGTGTCCGCAAGGGTAGAGA	380	884	566	621	754	2.32632	1.33216	1.09717	No blastN hit	No blastN hit	No blastN hit	No blastN hit	No blastN hit	No blastN hit	No blastN hit
2		CATGACTGAGGAGACACGTGAAGCAA	43	95	55	36	52	2.2093	0.945455	0.654545	No blastN hit	No blastN hit	No blastN hit	No blastN hit	No blastN hit	No blastN hit	No blastN hit
2	3	CATGAGCTGTCCCTTCTCTCGGAGTC	38	87	52	20	45	2.28947	0.865385	0.384615	No blastN hit	No blastN hit	No blastN hit	No blastN hit	No blastN hit	No blastN hit	No blastN hit
2		CATGTTGGTGTCCGCAAGGGTAGAAA	31	86	59	67	82	2.77419	1.38983	1.13559	No blastN hit	No blastN hit	No blastN hit	No blastN hit	No blastN hit	No blastN hit	No blastN hit
2		CATGGACCAGCATTACCACCATCCAT	27	85	72	45	61	3.14815	0.847222	0.625	No blastN hit	No blastN hit	No blastN hit	No blastN hit	No blastN hit	No blastN hit	No blastN hit
2		CATGGTGATTTGGATTATGTTAAAGA	22	67	56	49	49	3.04545	0.875	0.875	No blastN hit	No blastN hit	No blastN hit	No blastN hit	No blastN hit	No blastN hit	No blastN hit
2		CATGCAGTTATCAACAGTCCTAATGG	20	89	18	18	28	4.45	1.55556	1	No blastN hit	No blastN hit	No blastN hit	No blastN hit	No blastN hit	No blastN hit	No blastN hit
2	1	CATGTTTTCTGTATACATCCCCCCCA	16	19	10	8	3	1.1875	0.3	0.8	No blastN hit	No blastN hit	No blastN hit	No blastN hit	No blastN hit	No blastN hit	No blastN hit
2	1	CATGTAAATAAAACTTGGCCGAGGCT	14	37	21	13	9	2.64286	0.428571	0.619048	No blastN hit	No blastN hit	No blastN hit	No blastN hit	No blastN hit	No blastN hit	No blastN hit
2	6	CATGAAATCTGCAAATAAATATTTGT	14	17	9	10	26	1.21429	2.88889	1.11111	No blastN hit	No blastN hit	No blastN hit	No blastN hit	No blastN hit	No blastN hit	No blastN hit
2	2	CATGCTTTTTGTCTTTGTAACAAATA	14	19	8	20	4	1.35714	0.5	2.5	No blastN hit	No blastN hit	No blastN hit	No blastN hit	No blastN hit	No blastN hit	No blastN hit
2	6	CATGTATAATCACATACAATTCTAGA	13	14	8	18	17	1.07692	2.125	2.25	No blastN hit	No blastN hit	No blastN hit	No blastN hit	No blastN hit	No blastN hit	No blastN hit
2	6	CATGCAGTCGTCCAGCCTCGCAGTTT	10	11	3	14	13	1.1	4.33333	4.66667	No blastN hit	No blastN hit	No blastN hit	No blastN hit	No blastN hit	No blastN hit	No blastN hit
2	2	CATGTGGCCATAATATATCCATCAGT	9	17	7	13	2	1.88889	0.285714	1.85714	No blastN hit	No blastN hit	No blastN hit	No blastN hit	No blastN hit	No blastN hit	No blastN hit
2	1	CATGTGGTTTCCTTCACTTGGTGTTT	9	21	15	5	3	2.33333	0.2	0.333333	No blastN hit	No blastN hit	No blastN hit	No blastN hit	No blastN hit	No blastN hit	No blastN hit
2	2	CATGATTCAATTTCCAGCCCTAAAGA	8	9	1	17	10	1.125	10	17	No blastN hit	No blastN hit	No blastN hit	No blastN hit	No blastN hit	No blastN hit	No blastN hit
2	6	CATGTAGCCACTAGTAGTCCCCCGTG	8	26	0	16	18	3.25	52.1739	46.3768	No blastN hit	No blastN hit	No blastN hit	No blastN hit	No blastN hit	No blastN hit	No blastN hit
2	6	CATGGTGGACGGCTCCGTCCCCAAGG	8	9	2	5	12	1.125	6	2.5	No blastN hit	No blastN hit	No blastN hit	No blastN hit	No blastN hit	No blastN hit	No blastN hit
2	6	CATGTTCTGTTTACATTAGTAATAAT	6	12	5	9	17	2	3.4	1.8	No blastN hit	No blastN hit	No blastN hit	No blastN hit	No blastN hit	No blastN hit	No blastN hit
2	1	CATGGAAGCGAGGCTCCGGTTCCACT	5	12	2	3	1	2.4	0.5	1.5	No blastN hit	No blastN hit	No blastN hit	No blastN hit	No blastN hit	No blastN hit	No blastN hit
2	2	CATGTAGAAAGGTCATTCTAGGACTT	4	11	2	9	3	2.75	1.5	4.5	No blastN hit	No blastN hit	No blastN hit	No blastN hit	No blastN hit	No blastN hit	No blastN hit
2	6	CATGGTCACATCATAAATAAAATGTT	4	6	1	8	9	1.5	9	8	No blastN hit	No blastN hit	No blastN hit	No blastN hit	No blastN hit	No blastN hit	No blastN hit
2	6	CATGACGTGTTTCCTGTGTGTGATGT	4	16	0	3	6	4	17.3913	8.69565	No blastN hit	No blastN hit	No blastN hit	No blastN hit	No blastN hit	No blastN hit	No blastN hit
2	6	CATGTTGGTGTCCGCAAGGGTAGAGT	4	35	17	17	41	8.75	2.41176	1	No blastN hit	No blastN hit	No blastN hit	No blastN hit	No blastN hit	No blastN hit	No blastN hit
2		CATGCAGTCGTCCAGCCGCGCAGTTT	4	23	11	12	6	5.75	0.545455	1.09091	No blastN hit	No blastN hit	No blastN hit	No blastN hit	No blastN hit	No blastN hit	No blastN hit
2	2	CATGGAAAAAAATACATTTTCAATTG	4	8	1	7	3	2	3	7	No blastN hit	No blastN hit	No blastN hit	No blastN hit	No blastN hit	No blastN hit	No blastN hit
2	5	CATGCTGCTGCGTCGATCGTTACAAC	4	6	6	0	0	1.5	0.0575	0.0575	No blastN hit	No blastN hit	No blastN hit	No blastN hit	No blastN hit	No blastN hit	No blastN hit
2	4	CATGAAGATCAAGATCATCGCTCCAC	3	5	0	0	8	1.66667	23.1884	1	No blastN hit	No blastN hit	No blastN hit	No blastN hit	No blastN hit	No blastN hit	No blastN hit
2	6	CATGGAAAAAAAAGCATTCTGTCTGT	3	4	0	6	4	1.33333	11.5942	17.3913	No blastN hit	No blastN hit	No blastN hit	No blastN hit	No blastN hit	No blastN hit	No blastN hit
2	2	CATGCACACACACACACACACACACA	3	6	5	15	8	2	1.6	3	No blastN hit	No blastN hit	No blastN hit	No blastN hit	No blastN hit	No blastN hit	No blastN hit
2	4	CATGATGGTGGGGAAGCTCTCTGTCT	3	9	0	2	10	3	28.9855	5.7971	No blastN hit	No blastN hit	No blastN hit	No blastN hit	No blastN hit	No blastN hit	No blastN hit
2	1	CATGAAGTGATTTAGAATGGAGAGTA	3	15	11	7	2	5	0.181818	0.636364	No blastN hit	No blastN hit	No blastN hit	No blastN hit	No blastN hit	No blastN hit	No blastN hit
2	6	CATGCTGACACACACACACACATAGT	2	11	5	5	11	5.5	2.2	1	No blastN hit	No blastN hit	No blastN hit	No blastN hit	No blastN hit	No blastN hit	No blastN hit
2	6	CATGTCAGTTTTTCCATATGATGGCT	2	24	2	7	8	12	4	3.5	No blastN hit	No blastN hit	No blastN hit	No blastN hit	No blastN hit	No blastN hit	No blastN hit
2	4	CATGAATGGTTTTACGGTCGTAACTG	1	6	0	1	5	6	14.4928	2.89855	No blastN hit	No blastN hit	No blastN hit	No blastN hit	No blastN hit	No blastN hit	No blastN hit
2	2	CATGTAAAGTGTATGGATATTGTGGC	1	3	0	5	1	3	2.89855	14.4928	No blastN hit	No blastN hit	No blastN hit	No blastN hit	No blastN hit	No blastN hit	No blastN hit
2	4	CATGCTGCTGCGTCGATCGTTACTAT	0	7	0	0	5	20.2899	14.4928	1	No blastN hit	No blastN hit	No blastN hit	No blastN hit	No blastN hit	No blastN hit	No blastN hit
2	4	CATGCTGCTGCGTGCACTATCGATGC	0	5	0	0	6	14.4928	17.3913	1	No blastN hit	No blastN hit	No blastN hit	No blastN hit	No blastN hit	No blastN hit	No blastN hit
2	6	CATGCTACCAATAAATTTTAATGGCT	0	6	0	4	6	17.3913	17.3913	11.5942	No blastN hit	No blastN hit	No blastN hit	No blastN hit	No blastN hit	No blastN hit	No blastN hit
2	4	CATGATTCATATTTCCAGTGCTTGTA	0	8	2	1	7	23.1884	3.5	0.5	No blastN hit	No blastN hit	No blastN hit	No blastN hit	No blastN hit	No blastN hit	No blastN hit
2	2	CATGATGCTGTTAAAAAGTGCACAAT	0	2	0	5	1	5.7971	2.89855	14.4928	No blastN hit	No blastN hit	No blastN hit	No blastN hit	No blastN hit	No blastN hit	No blastN hit
2	4	CATGCTGCTGTGTGCATCGATACAAG	0	6	0	0	6	17.3913	17.3913	1	No blastN hit	No blastN hit	No blastN hit	No blastN hit	No blastN hit	No blastN hit	No blastN hit
2	4	CATGGCGTTGGGTCTTTCTTTAGTGT	0	18	0	2	10	52.1739	28.9855	5.7971	No blastN hit	No blastN hit	No blastN hit	No blastN hit	No blastN hit	No blastN hit	No blastN hit
2	4	CATGAAGATGGTAGCTGAGCAATTAA	0	5	0	0	4	14.4928	11.5942	1	No blastN hit	No blastN hit	No blastN hit	No blastN hit	No blastN hit	No blastN hit	No blastN hit
2	4	CATGCTGCTGCGTGCATCGATACTAT	0	6	0	0	7	17.3913	20.2899	1	No blastN hit	No blastN hit	No blastN hit	No blastN hit	No blastN hit	No blastN hit	No blastN hit
2	6	CATGAATAAATCTCCCCTCCACTAAA	0	5	0	2	6	14.4928	17.3913	5.7971	No blastN hit	No blastN hit	No blastN hit	No blastN hit	No blastN hit	No blastN hit	No blastN hit
2	4	CATGCTGCTGCGCACACCGTTACTAT	0	8	0	0	9	23.1884	26.087	1	No blastN hit	No blastN hit	No blastN hit	No blastN hit	No blastN hit	No blastN hit	No blastN hit
2	6	CATGGCGTTCAACGATTACCCTCAAT	0	8	2	4	12	23.1884	6	2	No blastN hit	No blastN hit	No blastN hit	No blastN hit	No blastN hit	No blastN hit	No blastN hit
2	4	CATGTATTGACCATAAAGGGAACTTA	0	8	0	2	10	23.1884	28.9855	5.7971	No blastN hit	No blastN hit	No blastN hit	No blastN hit	No blastN hit	No blastN hit	No blastN hit
3	4	CATGTGATGGTTTCTGAAGGTGGCGC	4	1	0	0	12	0.25	34.7826	1	CR687445.2	No blastN hit	No blastN hit	NCBI cDNA	ADT2	sp|P05141|ADT2_HUMAN ADP/ATP translocase 2 OS=Homo sapiens GN=SLC25A5 PE=1 SV=6	2.77156e-132
3	4	CATGATGGCCGTGGGCCTGGGGATCC	1	3	1	1	7	3	7	1	CR693443.2	ENSTNIT00000007433	chrUn_random : from 16056064 to 16056089	NCBI cDNA	CA085	sp|Q66HW4|CA085_DANRE Uncharacterized protein C1orf85 homolog OS=Danio rerio GN=si:dkey-263h23.3 PE=2 SV=1	1.17084e-49
3	4	CATGTATAAAATAAAGAACCGTATTC	1	3	1	1	7	3	7	1	No blastN hit	No blastN hit	chr12 : from 6499393 to 6499418	genome 1000bp fragment	CML1	sp|Q99788|CML1_HUMAN Chemokine receptor-like 1 OS=Homo sapiens GN=CMKLR1 PE=2 SV=2	1.57154e-22
3	6	CATGACAGAATAAAACGGGAAAGATA	0	1	1	4	6	2.89855	6	4	CR690103.2	No blastN hit	chr11 : from 9160794 to 9160819	NCBI cDNA	CSRP1	sp|P67967|CSRP1_COTJA Cysteine and glycine-rich protein 1 OS=Coturnix coturnix japonica GN=CSRP1 PE=2 SV=2	3.44509e-19
3	4	CATGAGCAGGACAAAGGAAGCATTGG	0	2	0	0	5	5.7971	14.4928	1	No blastN hit	ENSTNIT00000007853	chr12 : from 8599760 to 8599785	Ensembl cDNA	DHB3	sp|P37058|DHB3_HUMAN Testosterone 17-beta-dehydrogenase 3 OS=Homo sapiens GN=HSD17B3 PE=1 SV=2	8.62254e-72
3	4	CATGAAGGGCGCTGATGGAATCGCCA	1	1	1	1	6	1	6	1	No blastN hit	No blastN hit	chrUn_random : from 16327218 to 16327243	genome 1000bp fragment	DHB8	sp|Q92506|DHB8_HUMAN Estradiol 17-beta-dehydrogenase 8 OS=Homo sapiens GN=HSD17B8 PE=1 SV=2	6.40824e-10
3	4	CATGTCAAACTGTCTGTTTTCACCTG	1	5	0	0	9	5	26.087	1	No blastN hit	No blastN hit	chrUn_random : from 27327328 to 27327353	genome 1000bp fragment	DNLI3	sp|P49916|DNLI3_HUMAN DNA ligase 3 OS=Homo sapiens GN=LIG3 PE=1 SV=1	3.39103e-17
3	4	CATGACATCGGCCAGTCATCTTAAGA	1	4	4	2	16	4	4	0.5	CR682556.2	ENSTNIT00000007041	chrUn_random : from 67856049 to 67856074	NCBI cDNA	FRIH	sp|P49946|FRIH_SALSA Ferritin, heavy subunit OS=Salmo salar PE=2 SV=1	7.62957e-89
3	4	CATGAAATCTAACCACATTTAATGTA	3	2	1	2	7	0.666667	7	2	CR696719.2	ENSTNIT00000006746	chrUn_random : from 21187009 to 21187034	NCBI cDNA	FUBP2	sp|Q99PF5|FUBP2_RAT Far upstream element-binding protein 2 OS=Rattus norvegicus GN=Khsrp PE=1 SV=1	3.18631e-19
3	4	CATGGAAGCTGTCAATCAATAAAACT	0	3	0	1	5	8.69565	14.4928	2.89855	CR683968.2	No blastN hit	No blastN hit	NCBI cDNA	HB22	sp|P01919|HB22_HUMAN HLA class II histocompatibility antigen, DQ(W1.1) beta chain OS=Homo sapiens GN=HLA-DQB1 PE=2 SV=2	4.19321e-26
3	4	CATGGATTTCTTTAATTCTGCACTAA	1	0	1	0	6	0.345	6	0.345	No blastN hit	ENSTNIT00000010176	chr11 : from 764672 to 764697	Ensembl cDNA	ION3	sp|P18520|ION3_CARAU Intermediate filament protein ON3 OS=Carassius auratus PE=2 SV=1	4.45691e-61
3	4	CATGCTAGCTGGCTACCAGAGGCAGG	4	2	0	1	7	0.5	20.2899	2.89855	No blastN hit	ENSTNIT00000022986	chr3 : from 15214503 to 15214528	Ensembl cDNA	K1C13	sp|Q8JFQ6|K1C13_ONCMY Keratin, type I cytoskeletal 13 OS=Oncorhynchus mykiss GN=krt13 PE=2 SV=1	5.19478e-115
3	4	CATGCGTCTTCACAGTAACGAGCCTG	1	4	1	2	7	4	7	2	CR726739.1	ENSTNIT00000010726	chr16 : from 1833207 to 1833232	NCBI cDNA	LXN	sp|Q64361|LXN_RAT Latexin OS=Rattus norvegicus GN=Lxn PE=1 SV=1	7.41585e-31
3	4	CATGATAAAAAGTTACACGGATGGCT	0	1	0	0	5	2.89855	14.4928	1	No blastN hit	ENSTNIT00000014706	chr2 : from 8947573 to 8947598	Ensembl cDNA	MCM3A	sp|O60318|MCM3A_HUMAN 80 kDa MCM3-associated protein OS=Homo sapiens GN=MCM3AP PE=1 SV=2	0
3	6	CATGAGACCTTGATTACTAATCCAGC	7	6	8	14	20	0.857143	2.5	1.75	CR658553.2	ENSTNIT00000020263	chr10 : from 3743705 to 3743730	NCBI cDNA	MGST3	sp|Q9CPU4|MGST3_MOUSE Microsomal glutathione S-transferase 3 OS=Mus musculus GN=Mgst3 PE=1 SV=1	4.78216e-23
3	4	CATGACGTTCCCCATCTGCCCTATTG	0	0	0	2	8	1	23.1884	5.7971	CR717721.2	No blastN hit	No blastN hit	NCBI cDNA	NDK	sp|O57535|NDK_CHICK Nucleoside diphosphate kinase OS=Gallus gallus PE=2 SV=1	6.32525e-62
3	4	CATGTACATTTCAGTCTCCTACATTA	2	5	1	1	10	2.5	10	1	No blastN hit	ENSTNIT00000018994	chr2 : from 20326092 to 20326117	Ensembl cDNA	PDCL3	sp|Q6P268|PDCL3_DANRE Phosducin-like protein 3 OS=Danio rerio GN=pdcl3 PE=2 SV=1	2.68552e-81
3	6	CATGGTTTCTGGGGTTCTCTGACAAT	2	3	2	5	14	1.5	7	2.5	No blastN hit	No blastN hit	chrUn_random : from 93143168 to 93143193	genome 1000bp fragment	PDPR	sp|Q8NCN5|PDPR_HUMAN Pyruvate dehydrogenase phosphatase regulatory subunit, mitochondrial OS=Homo sapiens GN=PDPR PE=1 SV=2	1.97422e-41
3	6	CATGTAGTTGCATAAGCTTTGGTTTT	2	1	1	8	6	0.5	6	8	No blastN hit	No blastN hit	chr4 : from 8384615 to 8384640	genome 1000bp fragment	PPR3C	sp|Q6P950|PPR3C_DANRE Protein phosphatase 1 regulatory subunit 3C OS=Danio rerio GN=ppp1r3c PE=2 SV=1	5.98573e-14
3	6	CATGTTTGTAGTTGTTCTAAATAAAG	0	0	0	2	4	1	11.5942	5.7971	CR692118.1	ENSTNIT00000013827	chr14 : from 9928149 to 9928174	NCBI cDNA	RNH1	sp|Q5BK46|RNH1_RAT Ribonuclease H1 OS=Rattus norvegicus GN=Rnaseh1 PE=2 SV=1	8.01674e-57
3	4	CATGTCCTGTAAAATAGAATCAAGCT	0	0	1	0	5	1	5	0.345	No blastN hit	No blastN hit	chr5 : from 6484989 to 6485014	genome 1000bp fragment	SCUB2	sp|Q5G872|SCUB2_DANRE Signal peptide, CUB and EGF-like domain-containing protein 2 OS=Danio rerio GN=scube2 PE=2 SV=1	4.14525e-15
3	4	CATGGAGACGGACCCTCCCTCCGCTT	1	0	0	0	5	0.345	14.4928	1	CR718820.2	ENSTNIT00000007728	chr13 : from 12811193 to 12811218	NCBI cDNA	SMAP	sp|Q7ZVC9|SMAP_DANRE Small acidic protein OS=Danio rerio GN=smap PE=1 SV=1	4.63309e-39
3	4	CATGATGACAAAGGCGTGTGTGCGTG	2	1	1	2	7	0.5	7	2	CR698936.2	No blastN hit	No blastN hit	NCBI cDNA	SSRB	sp|Q5E9E4|SSRB_BOVIN Translocon-associated protein subunit beta OS=Bos taurus GN=SSR2 PE=2 SV=1	8.7875e-78
3	4	CATGATTCCTACTCGTGTGTGTCGGT	3	6	1	1	17	2	17	1	No blastN hit	No blastN hit	chrUn_random : from 71544462 to 71544487	genome 1000bp fragment	TKTL1	sp|Q2NL26|TKTL1_BOVIN Transketolase-like protein 1 OS=Bos taurus GN=TKTL1 PE=2 SV=1	6.22355e-24
3	6	CATGTAAATATAGGTAACATAATTTC	0	0	0	2	5	1	14.4928	5.7971	CR727557.2	ENSTNIT00000013096	chr7 : from 4792502 to 4792527	NCBI cDNA	TM45B	sp|Q6P0S3|TM45B_DANRE Transmembrane protein 45B OS=Danio rerio GN=tmem45b PE=2 SV=1	5.46431e-80
3	6	CATGAACAACGTCAGCCTGTTTGTGT	1	1	2	4	10	1	5	2	CR696533.2	ENSTNIT00000022210	chr5 : from 12395783 to 12395808	NCBI cDNA	TNNT3	sp|P12620|TNNT3_CHICK Troponin T, fast skeletal muscle isoforms OS=Gallus gallus GN=TNNT3 PE=1 SV=3	3.61845e-46
3	4	CATGAACCATCAGCTGGCGAGGAGCG	0	2	1	2	7	5.7971	7	2	No blastN hit	ENSTNIT00000009085	chrUn_random : from 34203369 to 34203394	Ensembl cDNA	TP8L2	sp|Q7T364|TP8L2_DANRE Tumor necrosis factor, alpha-induced protein 8-like protein 2 OS=Danio rerio GN=tnfaip8l2 PE=2 SV=1	2.86892e-64
3	4	CATGGCTGTGAGCTGAACGGCAACCG	4	7	2	2	12	1.75	6	1	CR717556.2	ENSTNIT00000001439	No blastN hit	Ensembl cDNA	TTC31	* sp|Q49AM3|TTC31_HUMAN Tetratricopeptide repeat protein 31 OS=Homo sapiens GN=TTC31 PE=2 SV=2	2.38742e-17
3	4	CATGGAGTTAAACAGTAGGGACAAGG	3	3	0	1	7	1	20.2899	2.89855	CR675825.1	No blastN hit	chr17 : from 9328490 to 9328515	NCBI cDNA	ZC3HF	sp|Q6U6G5|ZC3HF_RAT Zinc finger CCCH domain-containing protein 15 OS=Rattus norvegicus GN=Zc3h15 PE=2 SV=1	3.54896e-77
3	4	CATGGTGGAAATCTGACGTTCAGACC	2	4	1	1	8	2	8	1	No blastN hit	No blastN hit	chrUn_random : from 22470056 to 22470081	genome 1000bp fragment	CAHZ	sp|Q92051|CAHZ_DANRE Carbonic anhydrase OS=Danio rerio GN=cahz PE=1 SV=2	1.57885e-06
3	6	CATGGCCGACGTCTGTCTTTTCCCCA	8	5	4	10	17	0.625	4.25	2.5	CR662676.1	No blastN hit	No blastN hit	NCBI cDNA	GSTA	sp|P30568|GSTA_PLEPL Glutathione S-transferase A OS=Pleuronectes platessa PE=2 SV=1	4.47695e-84
3	6	CATGTGACACTCATCTTTGCTGCTGG	8	2	12	13	36	0.25	3	1.08333	CR680425.2	No blastN hit	No blastN hit	NCBI cDNA	CO8A1	sp|P27658|CO8A1_HUMAN Collagen alpha-1(VIII) chain OS=Homo sapiens GN=COL8A1 PE=2 SV=2	2.49817e-05
3	4	CATGAGATAAAAAGGTGTTTCCAGAC	4	7	5	10	353	1.75	70.6	2	CR680425.2	No blastN hit	No blastN hit	NCBI cDNA	CO8A1	sp|P27658|CO8A1_HUMAN Collagen alpha-1(VIII) chain OS=Homo sapiens GN=COL8A1 PE=2 SV=2	2.49817e-05
3	4	CATGTGGAACAAATAAACCCGCTTTG	0	0	0	1	8	1	23.1884	2.89855	No blastN hit	No blastN hit	chrUn_random : from 79949555 to 79949580	genome 1000bp fragment	BLAB4	sp|Q9XBN7|BLAB4_FLAME Carbapenem-hydrolyzing beta-lactamase blaB-4 OS=Flavobacterium meningosepticum GN=blaB4 PE=3 SV=1	622306
3	4	CATGGCAACCGTGACAGGACCTCACA	1	4	2	0	10	4	5	0.1725	No blastN hit	No blastN hit	chrUn_random : from 72277652 to 72277677	genome 1000bp fragment	CSGA	sp|P21158|CSGA_MYXXA C-factor OS=Myxococcus xanthus GN=csgA PE=1 SV=1	0.000416452
3	4	CATGGTCCGGTTATGAGATGAAACAT	0	4	1	0	8	11.5942	8	0.345	CR710653.2	No blastN hit	No blastN hit	NCBI cDNA	DJC16	sp|Q80TN4|DJC16_MOUSE DnaJ homolog subfamily C member 16 OS=Mus musculus GN=Dnajc16 PE=1 SV=2	791738
3	4	CATGATGAGTTTAGCCAAAGCTGCTA	0	0	0	0	5	1	14.4928	1	No blastN hit	No blastN hit	chr17 : from 2201878 to 2201903	genome 1000bp fragment	E2AK3	sp|Q9NIV1|E2AK3_DROME Eukaryotic translation initiation factor 2-alpha kinase OS=Drosophila melanogaster GN=PEK PE=1 SV=2	36483
3	6	CATGCCGATGTCAGCAAACCTTTGCT	2	3	2	6	11	1.5	5.5	3	No blastN hit	No blastN hit	chr10 : from 12853756 to 12853781	genome 1000bp fragment	FABH	sp|Q73SP5|FABH_MYCPA 3-oxoacyl-[acyl-carrier-protein] synthase 3 OS=Mycobacterium paratuberculosis GN=fabH PE=3 SV=1	163765
3	6	CATGATGTCTGTACAATTTGTACATA	2	4	1	3	8	2	8	3	No blastN hit	No blastN hit	chrUn_random : from 29833997 to 29834022	genome 1000bp fragment	FFAR2	sp|Q8VCK6|FFAR2_MOUSE Free fatty acid receptor 2 OS=Mus musculus GN=Ffar2 PE=2 SV=1	12539
3	6	CATGGTGTTAGGAAAATTTCACATTT	0	2	0	7	5	5.7971	14.4928	20.2899	No blastN hit	No blastN hit	chr6 : from 2742492 to 2742517	genome 1000bp fragment	GLPK	sp|P74260|GLPK_SYNY3 Glycerol kinase OS=Synechocystis sp. (strain PCC 6803) GN=glpK PE=3 SV=1	476483
3	6	CATGATGTGATTGTTGGCATATGACA	0	1	2	3	8	2.89855	4	1.5	No blastN hit	ENSTNIT00000022404	chrUn_random : from 114889 to 114914	Ensembl cDNA	HIPL2	sp|Q6UWX4|HIPL2_HUMAN HHIP-like protein 2 OS=Homo sapiens GN=HHIPL2 PE=2 SV=1	0.400532
3	6	CATGTGGCGCTTCACTGACGTCCTGT	1	1	1	5	6	1	6	5	No blastN hit	No blastN hit	chr17 : from 5528122 to 5528147	genome 1000bp fragment	IPSG	sp|P81481|IPSG_MUSLU Double-headed protease inhibitor, submandibular gland OS=Mustela lutreola PE=1 SV=1	476483
3	4	CATGGTCTTCCTGTGCTGGCTACATC	0	0	0	0	5	1	14.4928	1	No blastN hit	No blastN hit	chrUn_random : from 53945927 to 53945952	genome 1000bp fragment	NFRKB	sp|Q6PIJ4|NFRKB_MOUSE Nuclear factor related to kappa-B-binding protein OS=Mus musculus GN=Nfrkb PE=2 SV=1	0.19345
3	4	CATGTCTTTAGTCCCTTTATTTAGAC	3	4	1	2	8	1.33333	8	2	No blastN hit	No blastN hit	chr13 : from 8486924 to 8486949	genome 1000bp fragment	NHAA	sp|Q2IE76|NHAA_ANADE Na(+)/H(+) antiporter nhaA OS=Anaeromyxobacter dehalogenans (strain 2CP-C) GN=nhaA PE=3 SV=1	812757
3	6	CATGTTGAGGCAGATTGTCACCCTCC	1	4	1	3	7	4	7	3	No blastN hit	No blastN hit	chr8 : from 3507783 to 3507808	genome 1000bp fragment	No blastX hit	No blastX hit	No blastX hit
3	6	CATGAATAATCCCTCATTTGTACAGC	1	0	0	2	6	0.345	17.3913	5.7971	No blastN hit	No blastN hit	chrUn_random : from 28447674 to 28447699	genome 1000bp fragment	No blastX hit	No blastX hit	No blastX hit
3	4	CATGGTGGTGGAAAGTCCATCACGTC	1	4	0	0	9	4	26.087	1	CR684128.2	No blastN hit	chrUn_random : from 18124812 to 18124837	NCBI cDNA	NTHL1	sp|P78549|NTHL1_HUMAN Endonuclease III-like protein 1 OS=Homo sapiens GN=NTHL1 PE=1 SV=2	47861
3	6	CATGTGCAATATTCACTGATTCACTG	5	26	18	25	54	5.2	3	1.38889	No blastN hit	No blastN hit	chr21_random : from 3199375 to 3199400	genome 1000bp fragment	NXL7	sp|O42257|NXL7_NAJSP Long neurotoxin 7 OS=Naja sputatrix GN=LNTX7 PE=1 SV=1	0.0389788
3	6	CATGCATTTTATATTTGTTCAACTAC	2	4	4	9	10	2	2.5	2.25	No blastN hit	No blastN hit	chr17 : from 11184681 to 11184706	genome 1000bp fragment	PDHS	sp|A6X5X4|PDHS_OCHA4 Cell-division control histidine kinase pdhS OS=Ochrobactrum anthropi (strain ATCC 49188 / DSM 6882 / NCTC 12168) GN=pdhS PE=3 SV=1	163765
3	4	CATGTCTTGTTTAAAGATTAAACTGT	3	1	0	0	9	0.333333	26.087	1	No blastN hit	No blastN hit	chr1 : from 9075407 to 9075432	genome 1000bp fragment	POLG	sp|P13529|POLG_PPVD Genome polyprotein OS=Plum pox potyvirus (strain D) PE=1 SV=2	213884
3	4	CATGATGTACGGTGTACTGAAATACC	2	2	0	2	7	1	20.2899	5.7971	CR694966.2	No blastN hit	No blastN hit	NCBI cDNA	PROF2	sp|Q9EPC6|PROF2_RAT Profilin-2 OS=Rattus norvegicus GN=Pfn2 PE=1 SV=3	0.00109859
3	6	CATGTGCCTTTGCACTGTGTGTTTAT	5	4	3	6	11	0.8	3.66667	2	No blastN hit	No blastN hit	chr17 : from 4305346 to 4305371	genome 1000bp fragment	PRP16	sp|Q17R09|PRP16_BOVIN Pre-mRNA-splicing factor ATP-dependent RNA helicase PRP16 OS=Bos taurus GN=DHX38 PE=2 SV=1	0.0402433
3	3	CATGGAAATAAAGAGCTCTCTGTATA	3	5	7	2	14	1.66667	2	0.285714	No blastN hit	No blastN hit	chr14 : from 1099113 to 1099138	genome 1000bp fragment	PUR7	sp|A9A5G9|PUR7_NITMS Phosphoribosylaminoimidazole-succinocarboxamide synthase OS=Nitrosopumilus maritimus (strain SCM1) GN=purC PE=3 SV=1	12539
3	6	CATGTACAGGGTTCCTCAGTATGTAA	5	3	1	8	9	0.6	9	8	No blastN hit	No blastN hit	chr10 : from 7966377 to 7966402	genome 1000bp fragment	THSD4	sp|Q3UTY6|THSD4_MOUSE Thrombospondin type-1 domain-containing protein 4 OS=Mus musculus GN=Thsd4 PE=1 SV=2	0.113411
3	6	CATGCACAATGCTGATTGGCCCTTTG	5	1	3	4	12	0.2	4	1.33333	CR696201.2	No blastN hit	No blastN hit	NCBI cDNA	TRY3	sp|P08426|TRY3_RAT Cationic trypsin-3 OS=Rattus norvegicus GN=Try3 PE=2 SV=1	0.0043995
3	4	CATGTTGGATAAGAAGAAATTTACTG	2	1	1	2	7	0.5	7	2	No blastN hit	No blastN hit	chr17 : from 7970089 to 7970114	genome 1000bp fragment	TSN14	sp|Q8NG11|TSN14_HUMAN Tetraspanin-14 OS=Homo sapiens GN=TSPAN14 PE=2 SV=1	0.00363985
3	4	CATGACGTCACCTGCAGGGATGAGGC	3	2	1	1	9	0.666667	9	1	No blastN hit	No blastN hit	chr3 : from 14946489 to 14946514	genome 1000bp fragment	TTL10	sp|A4Q9F3|TTL10_MOUSE Probable tubulin polyglutamylase TTLL10 OS=Mus musculus GN=Ttll10 PE=2 SV=1	279341
3	6	CATGGTCCTGGCTGGTGCCGGGGGGA	0	2	0	2	6	5.7971	17.3913	5.7971	No blastN hit	No blastN hit	chr10 : from 4095640 to 4095665	genome 1000bp fragment	YQGE	sp|Q3YXS3|YQGE_SHISS UPF0301 protein yqgE OS=Shigella sonnei (strain Ss046) GN=yqgE PE=3 SV=2	12539
3	4	CATGTTCAGGAAACTGGTGACTGCAC	33	3	3	4	66	0.0909091	22	1.33333	No blastN hit	No blastN hit	No blastN hit	No blastN hit	No blastN hit	No blastN hit	No blastN hit
3	4	CATGTCTGAATGCTATATGTTTAGGG	14	33	12	14	72	2.35714	6	1.16667	No blastN hit	No blastN hit	No blastN hit	No blastN hit	No blastN hit	No blastN hit	No blastN hit
3	6	CATGTGGGGCTTGTCTGATGTGCATT	8	4	1	7	17	0.5	17	7	No blastN hit	No blastN hit	No blastN hit	No blastN hit	No blastN hit	No blastN hit	No blastN hit
3	6	CATGACAATACAGACCGTGACACTCA	5	5	1	4	10	1	10	4	No blastN hit	No blastN hit	No blastN hit	No blastN hit	No blastN hit	No blastN hit	No blastN hit
3	6	CATGCAGTGACTCTGGCGATAGGATT	5	0	0	4	9	0.069	26.087	11.5942	No blastN hit	No blastN hit	No blastN hit	No blastN hit	No blastN hit	No blastN hit	No blastN hit
3	6	CATGTTTTGCAAACTTAACAGAGGAT	3	7	2	4	13	2.33333	6.5	2	No blastN hit	No blastN hit	No blastN hit	No blastN hit	No blastN hit	No blastN hit	No blastN hit
3	4	CATGCGTGGTTGTTTGTAACGGTCCT	2	4	1	2	7	2	7	2	No blastN hit	No blastN hit	No blastN hit	No blastN hit	No blastN hit	No blastN hit	No blastN hit
3	4	CATGCTAGTTTAACAGTAATCGTTGT	2	0	1	1	8	0.1725	8	1	No blastN hit	No blastN hit	No blastN hit	No blastN hit	No blastN hit	No blastN hit	No blastN hit
3	4	CATGCTGCTTATTAAGCCTTCTTGTA	2	0	0	0	7	0.1725	20.2899	1	No blastN hit	No blastN hit	No blastN hit	No blastN hit	No blastN hit	No blastN hit	No blastN hit
3	4	CATGCTGTGTATTAAGCCTTCTTGTA	1	0	0	0	8	0.345	23.1884	1	No blastN hit	No blastN hit	No blastN hit	No blastN hit	No blastN hit	No blastN hit	No blastN hit
3	4	CATGACAGTGGCTGTTCTTGTTCAGC	1	0	0	0	7	0.345	20.2899	1	No blastN hit	No blastN hit	No blastN hit	No blastN hit	No blastN hit	No blastN hit	No blastN hit
3	4	CATGGGGAAAAACAAACAACGTGTAC	1	3	2	1	9	3	4.5	0.5	No blastN hit	No blastN hit	No blastN hit	No blastN hit	No blastN hit	No blastN hit	No blastN hit
3	2	CATGATTCAGAACTGTGGGGGCATTT	1	0	0	6	2	0.345	5.7971	17.3913	No blastN hit	No blastN hit	No blastN hit	No blastN hit	No blastN hit	No blastN hit	No blastN hit
3	2	CATGAATAAAACACTATTATGTGGTC	1	1	0	7	2	1	5.7971	20.2899	No blastN hit	No blastN hit	No blastN hit	No blastN hit	No blastN hit	No blastN hit	No blastN hit
3	2	CATGTGGTGATGTATCAAAGGTAAAT	1	0	0	6	3	0.345	8.69565	17.3913	No blastN hit	No blastN hit	No blastN hit	No blastN hit	No blastN hit	No blastN hit	No blastN hit
3	4	CATGTACTATAATAAAAGGCATTGGT	1	0	0	0	6	0.345	17.3913	1	No blastN hit	No blastN hit	No blastN hit	No blastN hit	No blastN hit	No blastN hit	No blastN hit
3	6	CATGTGTACAAAGATCAGACGGATTG	1	5	1	4	10	5	10	4	No blastN hit	No blastN hit	No blastN hit	No blastN hit	No blastN hit	No blastN hit	No blastN hit
3	4	CATGCTGTGCGTGCATCGATAGAAGC	1	0	0	0	10	0.345	28.9855	1	No blastN hit	No blastN hit	No blastN hit	No blastN hit	No blastN hit	No blastN hit	No blastN hit
3	6	CATGTAGTGTGCACTGCATTTTCACA	1	2	1	4	7	2	7	4	No blastN hit	No blastN hit	No blastN hit	No blastN hit	No blastN hit	No blastN hit	No blastN hit
3	6	CATGGCGTTGTAGGTCGGAGACGGTT	1	2	2	5	10	2	5	2.5	No blastN hit	No blastN hit	No blastN hit	No blastN hit	No blastN hit	No blastN hit	No blastN hit
3	4	CATGCTGCTGTATTAAGCCTTCTCTA	1	3	2	2	8	3	4	1	No blastN hit	No blastN hit	No blastN hit	No blastN hit	No blastN hit	No blastN hit	No blastN hit
3	4	CATGTATTCCTACTGAAGTGATGCGT	1	1	0	0	31	1	89.8551	1	No blastN hit	No blastN hit	No blastN hit	No blastN hit	No blastN hit	No blastN hit	No blastN hit
3	4	CATGCTCTGTATTAAGCCTTCTTGTA	1	0	1	0	7	0.345	7	0.345	No blastN hit	No blastN hit	No blastN hit	No blastN hit	No blastN hit	No blastN hit	No blastN hit
3	4	CATGCTGTATGTTGAGGGAGAAACAC	1	0	4	1	11	0.345	2.75	0.25	No blastN hit	No blastN hit	No blastN hit	No blastN hit	No blastN hit	No blastN hit	No blastN hit
3	4	CATGGACCATAATGTTGTAACAAGCT	1	2	0	0	40	2	115.942	1	No blastN hit	No blastN hit	No blastN hit	No blastN hit	No blastN hit	No blastN hit	No blastN hit
3	4	CATGTCCAAAGCCTTGACCGGATATT	0	5	1	0	12	14.4928	12	0.345	No blastN hit	No blastN hit	No blastN hit	No blastN hit	No blastN hit	No blastN hit	No blastN hit
3	6	CATGTGTGGTGTTGCAACCTCGGGGG	0	0	0	5	6	1	17.3913	14.4928	No blastN hit	No blastN hit	No blastN hit	No blastN hit	No blastN hit	No blastN hit	No blastN hit
3	4	CATGGCTCCTTGCCAGGCTGGGGGTC	0	0	0	0	4	1	11.5942	1	No blastN hit	No blastN hit	No blastN hit	No blastN hit	No blastN hit	No blastN hit	No blastN hit
3	4	CATGCTGTATTAAGCCTTCTTGTACT	0	0	0	0	4	1	11.5942	1	No blastN hit	No blastN hit	No blastN hit	No blastN hit	No blastN hit	No blastN hit	No blastN hit
3	4	CATGCTGCTGCGTGCCAAGAAGGCTT	0	0	0	0	6	1	17.3913	1	No blastN hit	No blastN hit	No blastN hit	No blastN hit	No blastN hit	No blastN hit	No blastN hit
3	4	CATGAGATAAAAGGTGTTTCCAGACC	0	2	1	3	31	5.7971	31	3	No blastN hit	No blastN hit	No blastN hit	No blastN hit	No blastN hit	No blastN hit	No blastN hit
3	4	CATGCACGCAGCAGCATGTTGGTGTC	0	0	0	0	4	1	11.5942	1	No blastN hit	No blastN hit	No blastN hit	No blastN hit	No blastN hit	No blastN hit	No blastN hit
3	4	CATGGCAACCTGGGCGTCCTCTCGCT	0	0	0	0	6	1	17.3913	1	No blastN hit	No blastN hit	No blastN hit	No blastN hit	No blastN hit	No blastN hit	No blastN hit
3	6	CATGACTATTGATTATAAAATACTTG	0	0	0	5	4	1	11.5942	14.4928	No blastN hit	No blastN hit	No blastN hit	No blastN hit	No blastN hit	No blastN hit	No blastN hit
3	4	CATGCTGCGCGTGCATCGATAGAAGC	0	0	0	0	5	1	14.4928	1	No blastN hit	No blastN hit	No blastN hit	No blastN hit	No blastN hit	No blastN hit	No blastN hit
3	2	CATGTTACTCAACCTTCATTTTTGTG	0	0	0	7	4	1	11.5942	20.2899	No blastN hit	No blastN hit	No blastN hit	No blastN hit	No blastN hit	No blastN hit	No blastN hit
3	4	CATGCTGCTGTATAAGCCTTCTTGTA	0	0	0	0	6	1	17.3913	1	No blastN hit	No blastN hit	No blastN hit	No blastN hit	No blastN hit	No blastN hit	No blastN hit
3	4	CATGGTTGCTTCAATAAAATCCCCAA	0	0	0	0	30	1	86.9565	1	No blastN hit	No blastN hit	No blastN hit	No blastN hit	No blastN hit	No blastN hit	No blastN hit
3	4	CATGCTGCTGCGCACACCCAAGAAGG	0	0	0	0	5	1	14.4928	1	No blastN hit	No blastN hit	No blastN hit	No blastN hit	No blastN hit	No blastN hit	No blastN hit
3	4	CATGAAGTTGCTCCGACAAGTAAACG	0	0	0	2	7	1	20.2899	5.7971	No blastN hit	No blastN hit	No blastN hit	No blastN hit	No blastN hit	No blastN hit	No blastN hit
3	4	CATGATCAGCGCCCTGGTGGCGTACT	0	3	0	0	6	8.69565	17.3913	1	No blastN hit	No blastN hit	No blastN hit	No blastN hit	No blastN hit	No blastN hit	No blastN hit
3	4	CATGTAGACTTAATTGTTGCTCTGAA	0	1	0	0	6	2.89855	17.3913	1	No blastN hit	No blastN hit	No blastN hit	No blastN hit	No blastN hit	No blastN hit	No blastN hit
3	4	CATGATATCTTTGCTAATAAAGCTTG	0	2	1	2	8	5.7971	8	2	No blastN hit	No blastN hit	No blastN hit	No blastN hit	No blastN hit	No blastN hit	No blastN hit
3	4	CATGGTGAATTGTGACTCCGCAATAA	0	0	0	0	8	1	23.1884	1	No blastN hit	No blastN hit	No blastN hit	No blastN hit	No blastN hit	No blastN hit	No blastN hit
3	4	CATGGGTGGCGCGCGGCGCAGCGCGG	0	1	0	0	5	2.89855	14.4928	1	No blastN hit	No blastN hit	No blastN hit	No blastN hit	No blastN hit	No blastN hit	No blastN hit
3	4	CATGCTGCTCGTGCATCGATAGAAGC	0	0	0	0	5	1	14.4928	1	No blastN hit	No blastN hit	No blastN hit	No blastN hit	No blastN hit	No blastN hit	No blastN hit
3	4	CATGCTGCTGTGTCGCATCGATAGCT	0	4	0	1	10	11.5942	28.9855	2.89855	No blastN hit	No blastN hit	No blastN hit	No blastN hit	No blastN hit	No blastN hit	No blastN hit
3	4	CATGAGAATAAAAAGGTGTTTCCAGA	0	0	0	0	6	1	17.3913	1	No blastN hit	No blastN hit	No blastN hit	No blastN hit	No blastN hit	No blastN hit	No blastN hit
4	5	CATGTTTAATAGTAGTTGACAGTGAT	5	4	5	0	0	0.8	0.069	0.069	No blastN hit	No blastN hit	chr14 : from 5648831 to 5648856	genome 1000bp fragment	ACHA4	sp|Q5IS77|ACHA4_PANTR Neuronal acetylcholine receptor subunit alpha-4 OS=Pan troglodytes GN=CHRNA4 PE=2 SV=1	8.64338e-13
4	1	CATGTCGTATAGTGGCTCTACTTTAT	13	6	11	6	4	0.461538	0.363636	0.545455	No blastN hit	No blastN hit	chr1 : from 2400947 to 2400972	genome 1000bp fragment	ANKH1	sp|Q8IWZ3|ANKH1_HUMAN Ankyrin repeat and KH domain-containing protein 1 OS=Homo sapiens GN=ANKHD1 PE=1 SV=1	4.30476e-20
4		CATGCTGAAGAAAGCCGCCTGAGCCG	7	1	11	9	12	0.142857	1.09091	0.818182	CR698389.2	ENSTNIT00000005479	chrUn_random : from 37412235 to 37412260	NCBI cDNA	ANR22	sp|Q5VYY1|ANR22_HUMAN Ankyrin repeat domain-containing protein 22 OS=Homo sapiens GN=ANKRD22 PE=2 SV=1	9.27429e-43
4	3	CATGAGCACCGGTGTTTTTCACCTGA	10	2	6	3	6	0.2	1	0.5	CR659532.2	ENSTNIT00000012667	chr5 : from 11558587 to 11558612	NCBI cDNA	APIP	sp|Q66I75|APIP_DANRE APAF1-interacting protein homolog OS=Danio rerio GN=apip PE=2 SV=1	1.42593e-88
4	6	CATGCAAAATGTACAAGATATTGTCA	17	5	5	18	13	0.294118	2.6	3.6	No blastN hit	No blastN hit	chr8 : from 8271155 to 8271180	genome 1000bp fragment	ARHGJ	sp|Q8BWA8|ARHGJ_MOUSE Rho guanine nucleotide exchange factor 19 OS=Mus musculus GN=Arhgef19 PE=1 SV=1	2.87734e-08
4	6	CATGTAGAGTTCATTGAAACAACAGC	16	8	9	18	17	0.5	1.88889	2	CR685764.2	ENSTNIT00000002928	chrUn_random : from 79665846 to 79665871	NCBI cDNA	B2MG	sp|O42197|B2MG_ICTPU Beta-2-microglobulin OS=Ictalurus punctatus GN=b2m PE=3 SV=1	3.46174e-26
4	6	CATGCCGCCGGCCTGTCCTGGACTCG	6	0	2	4	3	0.0575	1.5	2	CR658828.2	No blastN hit	No blastN hit	NCBI cDNA	C42S1	sp|Q6TEL3|C42S1_DANRE CDC42 small effector protein 1 OS=Danio rerio GN=cdc42se1 PE=2 SV=1	2.88237e-26
4		CATGATTTAAGCCGCCGCCGTGTGGA	49	24	29	24	27	0.489796	0.931034	0.827586	CR692241.2	ENSTNIT00000007885	chrUn_random : from 37625485 to 37625510	NCBI cDNA	CAN2	sp|O08529|CAN2_MOUSE Calpain-2 catalytic subunit OS=Mus musculus GN=Capn2 PE=2 SV=4	3.79776e-109
4	1	CATGATAATTATTCTAAAATGGGTCC	13	3	14	15	7	0.230769	0.5	1.07143	CR700461.2	No blastN hit	No blastN hit	NCBI cDNA	CD82	sp|O70352|CD82_RAT CD82 antigen OS=Rattus norvegicus GN=Cd82 PE=1 SV=1	8.22545e-50
4		CATGTATCATAGCCTTATTGACTATT	16	7	11	8	6	0.4375	0.545455	0.727273	CR700055.2	No blastN hit	No blastN hit	NCBI cDNA	CHMP5	sp|Q7T339|CHMP5_DANRE Charged multivesicular body protein 5 OS=Danio rerio GN=chmp5 PE=2 SV=1	9.54121e-37
4		CATGTACAGGGCAGTGTGTGACTTCA	58	18	34	42	48	0.310345	1.41176	1.23529	CR726412.1	No blastN hit	No blastN hit	NCBI cDNA	CLDN28a	* gb|AAT64053.1| claudin 28a [Takifugu rubripes]	6e-86
4	4	CATGTTAGTTTAGTCGACACCTATTA	7	5	5	2	14	0.714286	2.8	0.4	CR690608.2	No blastN hit	No blastN hit	NCBI cDNA	CLDN32a	* gb|AAT64086.1| claudin 32a [Takifugu rubripes]	2e-79
4		CATGTTCGAATGAAATGATTGTTTGT	23	11	25	14	16	0.478261	0.64	0.56	CR731620.2	No blastN hit	No blastN hit	NCBI cDNA	CLIC4	sp|Q9Z0W7|CLIC4_RAT Chloride intracellular channel protein 4 OS=Rattus norvegicus GN=Clic4 PE=2 SV=3	4.47101e-63
4		CATGTTTGTACTGACACACGTTTGTG	10	2	8	8	5	0.2	0.625	1	CR660388.1	ENSTNIT00000016356	chr2_random : from 672966 to 672991	NCBI cDNA	CMTD1	sp|Q8BIG7|CMTD1_MOUSE Catechol-O-methyltransferase domain-containing protein 1 OS=Mus musculus GN=Comtd1 PE=2 SV=1	1.97653e-53
4	4	CATGTCTCACCAGGAAATGTCAACGT	10	3	1	2	7	0.3	7	2	CR693895.2	No blastN hit	chr10 : from 11746479 to 11746504	NCBI cDNA	CNIH	sp|O35372|CNIH_MOUSE Protein cornichon homolog OS=Mus musculus GN=Cnih PE=2 SV=1	3.93424e-55
4	6	CATGCTTTGTTGTTTATGTCTGTTGT	9	8	4	6	16	0.888889	4	1.5	No blastN hit	No blastN hit	chr14 : from 616606 to 616631	genome 1000bp fragment	CO8A1	sp|P27658|CO8A1_HUMAN Collagen alpha-1(VIII) chain OS=Homo sapiens GN=COL8A1 PE=2 SV=2	1.46411e-36
4	6	CATGGTAACGGGACCAAAACACCAGC	11	11	4	19	16	1	4	4.75	CR696584.1	ENSTNIT00000014303	chrUn_random : from 92080561 to 92080586	NCBI cDNA	CPNS1	sp|P04632|CPNS1_HUMAN Calpain small subunit 1 OS=Homo sapiens GN=CAPNS1 PE=1 SV=1	1.11346e-65
4		CATGTACGACAACCACGTTTTTAGCA	12	3	7	10	7	0.25	1	1.42857	No blastN hit	No blastN hit	chr9 : from 2818658 to 2818683	genome 1000bp fragment	CRP	sp|O19062|CRP_PIG C-reactive protein OS=Sus scrofa GN=CRP PE=2 SV=1	2.27458e-13
4		CATGCTAGTTTAACAGTAATCACTGT	24	7	10	6	9	0.291667	0.9	0.6	CR713541.2	No blastN hit	chrUn_random : from 47517373 to 47517398	NCBI cDNA	CTRL	sp|P40313|CTRL_HUMAN Chymotrypsin-like protease CTRL-1 OS=Homo sapiens GN=CTRL PE=2 SV=1	1.0236e-18
4	6	CATGTACTGTACAGTTTGAGTGCTTC	15	11	4	6	14	0.733333	3.5	1.5	CR681994.2	ENSTNIT00000008099	chrUn_random : from 34655172 to 34655197	NCBI cDNA	DCTN3	sp|Q0P5A1|DCTN3_BOVIN Dynactin subunit 3 OS=Bos taurus GN=DCTN3 PE=2 SV=1	7.50352e-38
4		CATGTAGACTGAGCACCAAATATTGA	14	4	8	10	10	0.285714	1.25	1.25	CR698204.2	ENSTNIT00000009283	chr5 : from 1529028 to 1529053	NCBI cDNA	DHDH	sp|Q642M9|DHDH_DANRE Trans-1,2-dihydrobenzene-1,2-diol dehydrogenase OS=Danio rerio GN=dhdh PE=2 SV=2	2.18839e-90
4	4	CATGTTGCTGGGAAATGACCATCCAG	12	5	2	2	10	0.416667	5	1	No blastN hit	No blastN hit	chr3 : from 11964920 to 11964945	genome 1000bp fragment	DNMT1	sp|Q92072|DNMT1_CHICK DNA (cytosine-5)-methyltransferase 1 OS=Gallus gallus GN=DNMT1 PE=1 SV=1	1.98056e-63
4	2	CATGCTTGCACAATAAAGAAATGGAG	4	2	1	8	5	0.5	5	8	No blastN hit	No blastN hit	chr2 : from 10221404 to 10221429	genome 1000bp fragment	EBI2	sp|Q3U6B2|EBI2_MOUSE EBV-induced G-protein coupled receptor 2 homolog OS=Mus musculus GN=Ebi2 PE=2 SV=1	1.8799e-15
4		CATGCACGGCCACGTCCAGCAACCTG	43	12	27	38	21	0.27907	0.777778	1.40741	CR659458.1	No blastN hit	No blastN hit	NCBI cDNA	EF1A	sp|Q9YIC0|EF1A_ORYLA Elongation factor 1-alpha OS=Oryzias latipes GN=eef1a PE=2 SV=1	0
4		CATGATTAGTTAACGTGTTTTTGTCT	50	25	37	30	23	0.5	0.621622	0.810811	CR695882.1	ENSTNIT00000013974	chrUn_random : from 5943349 to 5943374	NCBI cDNA	EMP2	* sp|A5A6N6|EMP2_PANTR Epithelial membrane protein 2 OS=Pan troglodytes GN=EMP2 PE=2 SV=1	3.31707e-23
4	6	CATGCTAGTTTAACAGTAATCGCTGT	61	19	11	22	33	0.311475	3	2	CR732842.1	No blastN hit	chrUn_random : from 77324046 to 77324071	NCBI cDNA	ENTK	sp|P98073|ENTK_HUMAN Enteropeptidase OS=Homo sapiens GN=PRSS7 PE=2 SV=1	8.19324e-25
4	3	CATGAGTCTCGGCATCACGTATGTTT	11	2	8	2	4	0.181818	0.5	0.25	No blastN hit	No blastN hit	chr11 : from 5440788 to 5440813	genome 1000bp fragment	EPHA2	sp|Q03145|EPHA2_MOUSE Ephrin type-A receptor 2 OS=Mus musculus GN=Epha2 PE=1 SV=2	1.02338e-06
4	1	CATGGTTTGATACTATCTGAAGAACC	29	19	27	14	9	0.655172	0.333333	0.518519	No blastN hit	No blastN hit	chrUn_random : from 26944415 to 26944440	genome 1000bp fragment	EVPL	sp|Q92817|EVPL_HUMAN Envoplakin OS=Homo sapiens GN=EVPL PE=1 SV=2	8.54372e-53
4	3	CATGTACCGACCAGCCGCCGGCTGAA	13	2	7	2	13	0.153846	1.85714	0.285714	No blastN hit	ENSTNIT00000010117	chr10 : from 11948176 to 11948201	Ensembl cDNA	FBLN5	sp|Q9UBX5|FBLN5_HUMAN Fibulin-5 OS=Homo sapiens GN=FBLN5 PE=1 SV=1	2.72732e-174
4	2	CATGCCGAGTTTGTCTTATTACAAAC	2	1	0	7	2	0.5	5.7971	20.2899	No blastN hit	No blastN hit	chr8 : from 8646316 to 8646341	genome 1000bp fragment	FLCN	sp|Q8NFG4|FLCN_HUMAN Folliculin OS=Homo sapiens GN=FLCN PE=1 SV=1	1.53495e-20
4		CATGTGTTGTTGTTAATCTGTGTTGC	19	4	8	8	13	0.210526	1.625	1	CR644481.2	No blastN hit	No blastN hit	NCBI cDNA	FLOT2	sp|Q98TZ8|FLOT2_DANRE Flotillin-2a OS=Danio rerio GN=flot2a PE=2 SV=2	7.92972e-44
4	6	CATGCTGTGGGACCTGAACGAAGGCA	13	7	0	6	5	0.538462	14.4928	17.3913	CR658503.1	ENSTNIT00000013614	chr1 : from 941971 to 941996	NCBI cDNA	GBLP	sp|O42249|GBLP_ORENI Guanine nucleotide-binding protein subunit beta-2-like 1 OS=Oreochromis niloticus GN=gnb2l1 PE=2 SV=1	1.87965e-175
4	2	CATGCATGTATCTACGTAAAACTGAT	8	0	1	10	5	0.043125	5	10	No blastN hit	No blastN hit	chr1 : from 14301406 to 14301431	genome 1000bp fragment	GIMA7	sp|Q8NHV1|GIMA7_HUMAN GTPase IMAP family member 7 OS=Homo sapiens GN=GIMAP7 PE=2 SV=1	9.51215e-28
4		CATGTGGGACAACAGCAGCGTAAAGA	6	2	7	5	9	0.333333	1.28571	0.714286	No blastN hit	No blastN hit	chr13 : from 11611641 to 11611666	genome 1000bp fragment	GLDN	sp|Q80WL1|GLDN_RAT Gliomedin OS=Rattus norvegicus GN=Gldn PE=1 SV=1	2.94996e-42
4		CATGGTAACAGCTCCACCTTCACCAT	10	4	10	6	14	0.4	1.4	0.6	No blastN hit	No blastN hit	chr2 : from 2152471 to 2152496	genome 1000bp fragment	HGFA	sp|Q9R098|HGFA_MOUSE Hepatocyte growth factor activator OS=Mus musculus GN=Hgfac PE=1 SV=1	2.35382e-10
4	6	CATGTGCCGGTGCCACCTGGAGGACT	8	4	8	7	16	0.5	2	0.875	CR680298.2	ENSTNIT00000005502	chr15 : from 552571 to 552596	NCBI cDNA	I20RB	sp|Q6UXL0|I20RB_HUMAN Interleukin-20 receptor beta chain OS=Homo sapiens GN=IL20RB PE=1 SV=1	3.5405e-15
4	6	CATGTTCAATTAAAGTGTGTGTGTTT	14	7	9	13	18	0.5	2	1.44444	CR673856.1	ENSTNIT00000010822	chr15 : from 3308650 to 3308675	NCBI cDNA	IF4A2	sp|Q8JFP1|IF4A2_CHICK Eukaryotic initiation factor 4A-II OS=Gallus gallus GN=EIF4A2 PE=2 SV=1	0
4		CATGAAGATGTGCCAGAGCAAGACAG	8	1	7	10	7	0.125	1	1.42857	No blastN hit	No blastN hit	chr2 : from 12459983 to 12460008	genome 1000bp fragment	IGSF3	sp|O75054|IGSF3_HUMAN Immunoglobulin superfamily member 3 OS=Homo sapiens GN=IGSF3 PE=2 SV=3	8.94449e-10
4		CATGGTTACATTCTGTATGTTGAGGG	56	28	48	47	33	0.5	0.6875	0.979167	No blastN hit	ENSTNIT00000011239	chr1 : from 21983090 to 21983115	Ensembl cDNA	ILEU	sp|Q52L45|ILEU_XENLA Leukocyte elastase inhibitor OS=Xenopus laevis GN=serpinb1 PE=2 SV=1	1.16983e-47
4		CATGTCAAAGCAATAAAAGCCTCAGT	187	83	196	266	203	0.44385	1.03571	1.35714	CR723602.1	ENSTNIT00000007687	chrUn_random : from 27120645 to 27120670	NCBI cDNA	K1C13	sp|Q8JFQ6|K1C13_ONCMY Keratin, type I cytoskeletal 13 OS=Oncorhynchus mykiss GN=krt13 PE=2 SV=1	4.96463e-129
4		CATGCAACTGTTGTCTAAATTGAAAA	24	11	21	24	19	0.458333	0.904762	1.14286	CR657321.2	ENSTNIT00000010174	chr11 : from 737862 to 737887	Ensembl cDNA	K1C18	* sp|Q7ZTS4|K1C18_DANRE Keratin, type I cytoskeletal 18 OS=Danio rerio GN=krt18 PE=1 SV=2	1.01502e-121
4		CATGATCACCATATCCCTGTCTAACA	13	5	4	7	5	0.384615	1.25	1.75	No blastN hit	No blastN hit	chr10 : from 6313420 to 6313445	genome 1000bp fragment	KLF10	sp|O89091|KLF10_MOUSE Krueppel-like factor 10 OS=Mus musculus GN=Klf10 PE=2 SV=1	8.33305e-24
4	3	CATGCACCCCGTCACCGCCGCGCTGG	7	1	12	4	9	0.142857	0.75	0.333333	No blastN hit	ENSTNIT00000006086	chrUn_random : from 22997484 to 22997509	Ensembl cDNA	LKHA4	sp|P24527|LKHA4_MOUSE Leukotriene A-4 hydrolase OS=Mus musculus GN=Lta4h PE=1 SV=3	0
4	4	CATGAATGGGATCCTGTGGTTGTTTT	92	27	4	1	42	0.293478	10.5	0.25	No blastN hit	No blastN hit	chr14 : from 3200991 to 3201016	genome 1000bp fragment	LX15B	sp|Q8K4F2|LX15B_RAT Arachidonate 15-lipoxygenase type II OS=Rattus norvegicus GN=Alox15b PE=2 SV=1	3.69714e-10
4	3	CATGTCTGTTGTTGCTTTTGTCTTTA	8	1	2	1	4	0.125	2	0.5	CR670081.2	No blastN hit	No blastN hit	NCBI cDNA	MYL6	sp|Q64119|MYL6_RAT Myosin light polypeptide 6 OS=Rattus norvegicus GN=Myl6 PE=1 SV=3	2.47687e-58
4		CATGGAATCGCTTAGTCGGGCATTTG	8	0	6	5	5	0.043125	0.833333	0.833333	CR696348.1	No blastN hit	No blastN hit	NCBI cDNA	NDRG1	sp|Q66IG4|NDRG1_XENTR Protein NDRG1 OS=Xenopus tropicalis GN=ndrg1 PE=2 SV=1	1.55324e-60
4	6	CATGGAAGATCTGATTAAAAAGCTAT	7	1	3	3	6	0.142857	2	1	No blastN hit	No blastN hit	chrUn_random : from 6845282 to 6845307	genome 1000bp fragment	NUDT9	sp|Q9BW91|NUDT9_HUMAN ADP-ribose pyrophosphatase, mitochondrial OS=Homo sapiens GN=NUDT9 PE=1 SV=1	8.21182e-24
4	2	CATGAGAGTTTTAGACGCCTTTTCCT	11	9	5	9	0	0.818182	0.069	1.8	No blastN hit	No blastN hit	chrUn_random : from 47302928 to 47302953	genome 1000bp fragment	ODB2	sp|P11181|ODB2_BOVIN Lipoamide acyltransferase component of branched-chain alpha-keto acid dehydrogenase complex, mitochondrial OS=Bos taurus GN=DBT PE=1 SV=2	3.87085e-21
4	3	CATGTCTTTGGAGCCAAACGATGAAT	67	20	100	40	68	0.298507	0.68	0.4	CR718215.2	ENSTNIT00000017228	chrUn_random : from 5138777 to 5138802	NCBI cDNA	PA24C	sp|Q9UP65|PA24C_HUMAN Cytosolic phospholipase A2 gamma OS=Homo sapiens GN=PLA2G4C PE=1 SV=1	4.42654e-13
4		CATGGCGACTCCCAGGTTCTCCAACA	5	2	11	7	11	0.4	1	0.636364	No blastN hit	No blastN hit	chr12 : from 12296613 to 12296638	genome 1000bp fragment	PAR15	sp|Q460N3|PAR15_HUMAN Poly [ADP-ribose] polymerase 15 OS=Homo sapiens GN=PARP15 PE=1 SV=1	3.62301e-19
4	6	CATGGTCGTGTCTGAGCTGTGTGCCT	12	0	4	9	12	0.02875	3	2.25	No blastN hit	No blastN hit	chrUn_random : from 88979110 to 88979135	genome 1000bp fragment	PARPT	sp|Q8C1B2|PARPT_MOUSE TCDD-inducible poly [ADP-ribose] polymerase OS=Mus musculus GN=Tiparp PE=2 SV=1	5.1833e-51
4	1	CATGTTTTGTTTGATTGTGGAATCAT	69	41	39	24	18	0.594203	0.461538	0.615385	CR728683.2	No blastN hit	chrUn_random : from 3861588 to 3861613	NCBI cDNA	PEPL	sp|Q9R269|PEPL_MOUSE Periplakin OS=Mus musculus GN=Ppl PE=1 SV=1	1.8429e-55
4	6	CATGTGCACGGATGAAGCCGCCGGTC	11	1	2	4	9	0.0909091	4.5	2	CR730560.1	No blastN hit	chr4 : from 1635085 to 1635110	NCBI cDNA	PERE	sp|P11678|PERE_HUMAN Eosinophil peroxidase OS=Homo sapiens GN=EPX PE=1 SV=2	1.00002e-100
4	6	CATGGTCTGATTTAATGTCTGTGATT	9	5	1	3	7	0.555556	7	3	CR692592.1	ENSTNIT00000006828	chrUn_random : from 66060171 to 66060196	NCBI cDNA	PGS1	sp|P21810|PGS1_HUMAN Biglycan OS=Homo sapiens GN=BGN PE=1 SV=2	5.9278e-117
4		CATGTCACCTATGTGCAACCCTTGCT	6	0	6	5	5	0.0575	0.833333	0.833333	No blastN hit	No blastN hit	chr6 : from 4485479 to 4485504	genome 1000bp fragment	PLOD2	sp|Q811A3|PLOD2_RAT Procollagen-lysine,2-oxoglutarate 5-dioxygenase 2 OS=Rattus norvegicus GN=Plod2 PE=2 SV=1	3.74054e-24
4	3	CATGGACAGAGCGGGGAAGCTGGTGT	17	5	11	4	9	0.294118	0.818182	0.363636	CR659367.2	ENSTNIT00000007394	chr21_random : from 157107 to 157132	NCBI cDNA	PPT1	sp|Q8HXW6|PPT1_MACFA Palmitoyl-protein thioesterase 1 OS=Macaca fascicularis GN=PPT1 PE=2 SV=1	4.97444e-114
4	6	CATGTTTGCCATCAGAGCTCGCAGGA	11	3	4	9	7	0.272727	1.75	2.25	CR681987.1	ENSTNIT00000007938	chrUn_random : from 74667862 to 74667887	NCBI cDNA	PRS7	sp|P46471|PRS7_MOUSE 26S protease regulatory subunit 7 OS=Mus musculus GN=Psmc2 PE=1 SV=5	0
4		CATGGAGCACTGAGGCGACCGCGTGG	10	2	7	5	4	0.2	0.571429	0.714286	CR660839.2	ENSTNIT00000016960	chr13 : from 12351590 to 12351615	NCBI cDNA	PSA1	sp|P25786|PSA1_HUMAN Proteasome subunit alpha type-1 OS=Homo sapiens GN=PSMA1 PE=1 SV=1	3.72628e-109
4	2	CATGCACAAACAATAAATCTATCTGT	22	8	12	24	10	0.363636	0.833333	2	CR663453.2	No blastN hit	No blastN hit	NCBI cDNA	PSA6	sp|P60901|PSA6_RAT Proteasome subunit alpha type-6 OS=Rattus norvegicus GN=Psma6 PE=1 SV=1	6.58462e-87
4		CATGTGTGCAACATCCAGAAACGTAA	20	8	11	10	13	0.4	1.18182	0.909091	CR660686.2	ENSTNIT00000018502	chr15 : from 6786493 to 6786518	NCBI cDNA	PSA7	sp|Q9PTW9|PSA7_CARAU Proteasome subunit alpha type-7 OS=Carassius auratus GN=psma7 PE=2 SV=1	5.98321e-116
4	2	CATGGACACGGACTAAAAGACACACA	11	0	4	14	7	0.0313636	1.75	3.5	CR680161.1	No blastN hit	No blastN hit	NCBI cDNA	PSB7	sp|A1XQU1|PSB7_PIG Proteasome subunit beta type-7 OS=Sus scrofa GN=PSMB7 PE=2 SV=2	1.4475e-91
4		CATGGACGATGTGTCCCAGCTGCTCC	7	0	5	5	5	0.0492857	1	1	CR684495.2	ENSTNIT00000021585	chrUn_random : from 16358742 to 16358767	NCBI cDNA	PSB8	sp|P28063|PSB8_MOUSE Proteasome subunit beta type-8 OS=Mus musculus GN=Psmb8 PE=2 SV=2	4.31811e-94
4		CATGGCCGTGCTGGTGGAGGAGCAGG	7	1	5	4	7	0.142857	1.4	0.8	CR671694.2	ENSTNIT00000006164	chr5 : from 12664285 to 12664310	NCBI cDNA	PSD13	sp|Q9UNM6|PSD13_HUMAN 26S proteasome non-ATPase regulatory subunit 13 OS=Homo sapiens GN=PSMD13 PE=1 SV=1	5.64432e-23
4	1	CATGAACTCTGTACAGACGCTGATGG	26	22	34	20	13	0.846154	0.382353	0.588235	No blastN hit	No blastN hit	chr14 : from 10071276 to 10071301	genome 1000bp fragment	RIR2	sp|P79733|RIR2_DANRE Ribonucleoside-diphosphate reductase subunit M2 OS=Danio rerio GN=rrm2 PE=1 SV=1	1.20608e-14
4	6	CATGCGCTGGTTCCAGCAGAAGTATG	13	1	0	13	10	0.0769231	28.9855	37.6812	CR669286.2	No blastN hit	No blastN hit	NCBI cDNA	RL11	sp|Q90YV7|RL11_ICTPU 60S ribosomal protein L11 OS=Ictalurus punctatus GN=rpl11 PE=2 SV=3	3.84413e-92
4	2	CATGAGGCAGGGTGTCAACTGTACCA	17	7	13	26	8	0.411765	0.615385	2	CR643175.2	ENSTNIT00000008475	No blastN hit	NCBI cDNA	RL9	sp|Q90YW0|RL9_ICTPU 60S ribosomal protein L9 OS=Ictalurus punctatus GN=rpl9 PE=2 SV=1	1.06659e-64
4	4	CATGGGATTTGGTCTCTTTGATTAAT	15	0	1	4	17	0.023	17	4	CR704902.2	No blastN hit	No blastN hit	NCBI cDNA	RLA2	sp|P05387|RLA2_HUMAN 60S acidic ribosomal protein P2 OS=Homo sapiens GN=RPLP2 PE=1 SV=1	4.88224e-14
4		CATGAAGCGATGGCTTGAGTTTATTG	6	1	9	8	10	0.166667	1.11111	0.888889	No blastN hit	No blastN hit	chr1 : from 5888532 to 5888557	genome 1000bp fragment	ROA1	sp|A5A6H4|ROA1_PANTR Heterogeneous nuclear ribonucleoprotein A1 OS=Pan troglodytes GN=HNRNPA1 PE=2 SV=1	7.31706e-12
4	6	CATGATGCCATTTTGGAGGACCTGGT	20	13	11	24	22	0.65	2	2.18182	CR657432.2	ENSTNIT00000013826	chr14 : from 9914992 to 9915017	NCBI cDNA	RS7	sp|P50894|RS7_FUGRU 40S ribosomal protein S7 OS=Fugu rubripes GN=rps7 PE=3 SV=1	5.76794e-90
4	1	CATGGAAAACTTTGAATTAAAGGCTC	32	14	25	14	6	0.4375	0.24	0.56	CR681603.2	No blastN hit	chr21_random : from 2373606 to 2373631	NCBI cDNA	S10AD	sp|P79342|S10AD_BOVIN Protein S100-A13 OS=Bos taurus GN=S100A13 PE=3 SV=2	1.75294e-10
4		CATGAAATGTTTGTATAAAAGTCCAT	22	8	19	18	13	0.363636	0.684211	0.947368	CR682585.2	No blastN hit	No blastN hit	NCBI cDNA	SF3B1	sp|O75533|SF3B1_HUMAN Splicing factor 3B subunit 1 OS=Homo sapiens GN=SF3B1 PE=1 SV=2	8.89886e-31
4	1	CATGTAATCACACAAGACAGTCCAAG	42	19	42	31	21	0.452381	0.5	0.738095	CR721019.1	No blastN hit	No blastN hit	NCBI cDNA	SFRS3	sp|P84104|SFRS3_MOUSE Splicing factor, arginine/serine-rich 3 OS=Mus musculus GN=Sfrs3 PE=2 SV=1	7.52434e-35
4	2	CATGAAACTGTAACTGTAATGCTGAT	2	1	1	7	2	0.5	2	7	No blastN hit	No blastN hit	chr14 : from 5980095 to 5980120	genome 1000bp fragment	SGK1	sp|Q9XT18|SGK1_RABIT Serine/threonine-protein kinase Sgk1 OS=Oryctolagus cuniculus GN=SGK1 PE=2 SV=1	2.87068e-16
4		CATGCAGCCAGTTGTTGGTGTGTATT	12	3	7	8	13	0.25	1.85714	1.14286	CR708908.2	ENSTNIT00000020118	chr12 : from 11345061 to 11345086	NCBI cDNA	SNUT3	sp|Q6DDA4|SNUT3_XENTR U4/U6.U5 tri-snRNP-associated protein 3 OS=Xenopus tropicalis PE=2 SV=1	1.73268e-16
4	1	CATGAGAACATTTCTGTTTCTGTTTC	10	1	9	11	4	0.1	0.444444	1.22222	CR675748.2	No blastN hit	No blastN hit	NCBI cDNA	SOCS3	sp|Q90X67|SOCS3_CHICK Suppressor of cytokine signaling 3 OS=Gallus gallus GN=SOCS3 PE=2 SV=1	5.43297e-60
4	1	CATGTAGACGTTAATTAGATCCAATA	22	23	28	17	9	1.04545	0.321429	0.607143	CR658900.2	ENSTNIT00000013030	chr7 : from 3706549 to 3706574	NCBI cDNA	SODC	sp|O73872|SODC_DANRE Superoxide dismutase [Cu-Zn] OS=Danio rerio GN=sod1 PE=2 SV=1	3.49871e-63
4	6	CATGACCTTGTTGAGCAACCACCTGA	12	2	4	6	21	0.166667	5.25	1.5	CR727080.2	No blastN hit	No blastN hit	NCBI cDNA	SPIT2	sp|Q9WU03|SPIT2_MOUSE Kunitz-type protease inhibitor 2 OS=Mus musculus GN=Spint2 PE=2 SV=1	1.59534e-10
4		CATGATGACAAAGGCGTGTGTGTGCG	9	2	9	8	7	0.222222	0.777778	0.888889	CR660852.2	ENSTNIT00000006183	chrUn_random : from 59037454 to 59037479	NCBI cDNA	SSRB	sp|Q5E9E4|SSRB_BOVIN Translocon-associated protein subunit beta OS=Bos taurus GN=SSR2 PE=2 SV=1	7.07412e-77
4	6	CATGCTTGGACTTTTAAAGTGTCTGA	8	4	1	7	8	0.5	8	7	No blastN hit	No blastN hit	chrUn_random : from 68810713 to 68810738	genome 1000bp fragment	SYHC	sp|P70076|SYHC_FUGRU Histidyl-tRNA synthetase, cytoplasmic OS=Fugu rubripes GN=hars PE=3 SV=1	3.09852e-37
4		CATGTGGAATAAAGTTTTACATCCTG	14	2	9	7	10	0.142857	1.11111	0.777778	CR675889.2	No blastN hit	chr17 : from 716357 to 716382	NCBI cDNA	T106B	sp|Q9NUM4|T106B_HUMAN Transmembrane protein 106B OS=Homo sapiens GN=TMEM106B PE=1 SV=2	7.14424e-71
4		CATGTAAAGTCTTCAACCTGGCTGGA	40	17	39	38	34	0.425	0.871795	0.974359	CR726346.1	No blastN hit	chrUn_random : from 95319767 to 95319792	NCBI cDNA	TACD2	sp|P09758|TACD2_HUMAN Tumor-associated calcium signal transducer 2 OS=Homo sapiens GN=TACSTD2 PE=1 SV=3	5.07059e-38
4		CATGAACGACCTGGTGTCCGAGTACC	21	10	22	22	12	0.47619	0.545455	1	CR698864.1	ENSTNIT00000013541	chr4 : from 4199863 to 4199888	NCBI cDNA	TBB5	sp|P09653|TBB5_CHICK Tubulin beta-5 chain OS=Gallus gallus PE=3 SV=1	4.64459e-104
4		CATGTCACGTGATCATTTGCATAGCC	34	13	18	15	16	0.382353	0.888889	0.833333	CR733542.1	ENSTNIT00000011592	chr7 : from 2336631 to 2336656	NCBI cDNA	TRI16	sp|Q99PP9|TRI16_MOUSE Tripartite motif-containing protein 16 OS=Mus musculus GN=Trim16 PE=2 SV=2	5.30662e-45
4	4	CATGTTGATGCTCGTTTGATGCTAGT	4	0	0	0	5	0.08625	14.4928	1	CR662278.1	No blastN hit	No blastN hit	NCBI cDNA	UBIM	sp|P0C2F1|UBIM_PONAB Ubiquitin-like protein FUBI OS=Pongo abelii GN=FAU PE=3 SV=1	1.01826e-18
4	6	CATGTTTATGGCTTGTCTAAACGTAT	41	14	11	31	24	0.341463	2.18182	2.81818	No blastN hit	No blastN hit	chrUn_random : from 72864925 to 72864950	genome 1000bp fragment	UROK	sp|P15120|UROK_CHICK Urokinase-type plasminogen activator OS=Gallus gallus GN=PLAU PE=2 SV=1	8.94449e-10
4	2	CATGTCCAATCAACCGTCACACTTGT	5	1	1	9	4	0.2	4	9	CR726098.2	No blastN hit	chrUn_random : from 1571046 to 1571071	NCBI cDNA	VANG2	sp|Q8UVJ6|VANG2_DANRE Vang-like protein 2 OS=Danio rerio GN=vangl2 PE=1 SV=1	4.13323e-27
4	1	CATGTCTGTTACTGTCGGGTCAGTGT	7	6	3	2	0	0.857143	0.115	0.666667	CR730554.1	No blastN hit	No blastN hit	NCBI cDNA	VIGLN	sp|Q8VDJ3|VIGLN_MOUSE Vigilin OS=Mus musculus GN=Hdlbp PE=1 SV=1	1.06169e-08
4	6	CATGTATGCCTGTAGCAATGCTTGAA	19	14	9	22	24	0.736842	2.66667	2.44444	CR715036.2	ENSTNIT00000022528	chr8 : from 3495241 to 3495266	NCBI cDNA	ZG16	sp|Q8CJD3|ZG16_RAT Zymogen granule membrane protein 16 OS=Rattus norvegicus GN=Zg16 PE=2 SV=1	1.06729e-08
4		CATGTTAGACTATACCCTGTCCTAAA	8	1	4	4	6	0.125	1.5	1	CR664894.2	No blastN hit	No blastN hit	NCBI cDNA	YH24	sp|Q27245|YH24_CAEEL Putative aminopeptidase W07G4.4 OS=Caenorhabditis elegans GN=W07G4.4 PE=2 SV=1	3.96283e-48
4	2	CATGTGCATATGTAATAGAGGTCTGA	6	3	2	9	3	0.5	1.5	4.5	No blastN hit	No blastN hit	chrUn_random : from 102934983 to 102935008	genome 1000bp fragment	ABC1	sp|Q92337|ABC1_SCHPO ATP-binding cassette transporter abc1 OS=Schizosaccharomyces pombe GN=abc1 PE=2 SV=1	476483
4	3	CATGACGTTGAATGTGCCTGTCTCTC	9	1	8	3	5	0.111111	0.625	0.375	No blastN hit	No blastN hit	chrUn_random : from 14217140 to 14217165	genome 1000bp fragment	ADCY9	sp|P51830|ADCY9_MOUSE Adenylate cyclase type 9 OS=Mus musculus GN=Adcy9 PE=1 SV=1	812757
4		CATGTGACCGATTCAGACGTGAATGT	9	3	6	6	11	0.333333	1.83333	1	No blastN hit	No blastN hit	chrUn_random : from 92558970 to 92558995	genome 1000bp fragment	AMELX	sp|P02817|AMELX_BOVIN Amelogenin, X isoform OS=Bos taurus GN=AMELX PE=1 SV=2	163765
4	4	CATGATACCTACTACCAATTCTGTAC	13	5	2	1	9	0.384615	4.5	0.5	No blastN hit	No blastN hit	chr21_random : from 515138 to 515163	genome 1000bp fragment	ANXA9	sp|Q9JHQ0|ANXA9_MOUSE Annexin A9 OS=Mus musculus GN=Anxa9 PE=2 SV=2	0.430961
4		CATGTGAGGCAGACTTCGGACACGGG	16	4	11	8	10	0.25	0.909091	0.727273	No blastN hit	No blastN hit	chr15_random : from 34191 to 34216	genome 1000bp fragment	APC2	sp|Q9Z1K7|APC2_MOUSE Adenomatous polyposis coli protein 2 OS=Mus musculus GN=Apc2 PE=1 SV=1	163765
4		CATGTTTCTTTGGTCGCAAGTTTGAG	20	8	15	8	10	0.4	0.666667	0.533333	CR659609.2	No blastN hit	chr5 : from 2653751 to 2653776	NCBI cDNA	ARVC	sp|O00192|ARVC_HUMAN Armadillo repeat protein deleted in velo-cardio-facial syndrome OS=Homo sapiens GN=ARVCF PE=1 SV=1	0.776355
4		CATGTCATAACTACAAAATAAACAGT	14	6	5	6	9	0.428571	1.8	1.2	No blastN hit	No blastN hit	chr1 : from 2557087 to 2557112	genome 1000bp fragment	AT135	sp|Q4VNC0|AT135_HUMAN Probable cation-transporting ATPase 13A5 OS=Homo sapiens GN=ATP13A5 PE=2 SV=1	812757
4	6	CATGCTCAGGAAGCATCACGAGGAAG	4	3	1	8	6	0.75	6	8	CR667826.2	ENSTNIT00000020956	chr21_random : from 2522095 to 2522120	NCBI cDNA	ATIF1	sp|Q5RFJ9|ATIF1_PONAB ATPase inhibitor, mitochondrial OS=Pongo abelii GN=ATPIF1 PE=3 SV=1	0.00011413
4		CATGTAATCATCAATAAACAGCTTTT	28	10	38	25	45	0.357143	1.18421	0.657895	CR722343.2	No blastN hit	No blastN hit	NCBI cDNA	ATN1	sp|P54258|ATN1_RAT Atrophin-1 OS=Rattus norvegicus GN=Atn1 PE=2 SV=1	0.179069
4	5	CATGACTCAAATTGTGATTTTCAACA	11	6	8	1	2	0.545455	0.25	0.125	No blastN hit	No blastN hit	chrUn_random : from 11182476 to 11182501	genome 1000bp fragment	ATP6	sp|P33251|ATP6_MYCGA ATP synthase subunit a OS=Mycoplasma gallisepticum GN=atpB PE=3 SV=2	476483
4	5	CATGTGGCCTAACGGGAATTAAACTT	8	6	8	1	2	0.75	0.25	0.125	CR705232.2	No blastN hit	chr5 : from 12529852 to 12529877	NCBI cDNA	BBP	sp|Q6BSP4|BBP_DEBHA Branchpoint-bridging protein OS=Debaryomyces hansenii GN=BBP PE=3 SV=2	112583
4	1	CATGTGTGTACAAATGCAGATCAACT	22	14	24	24	9	0.636364	0.375	1	No blastN hit	No blastN hit	chr5 : from 6328180 to 6328205	genome 1000bp fragment	CCD71	sp|Q2HJ91|CCD71_BOVIN Coiled-coil domain-containing protein 71 OS=Bos taurus GN=CCDC71 PE=2 SV=1	476483
4	6	CATGTCCAAAGCCTTGACTGGATATT	49	49	28	42	66	1	2.35714	1.5	CR658549.2	ENSTNIT00000019761	chr2 : from 15879869 to 15879894	NCBI cDNA	CD59	sp|P27274|CD59_RAT CD59 glycoprotein OS=Rattus norvegicus GN=Cd59 PE=1 SV=2	302357
4		CATGCGCAACGTTATGTGCCTTTTAT	6	0	2	3	3	0.0575	1.5	1.5	No blastN hit	No blastN hit	chr7 : from 6755451 to 6755476	genome 1000bp fragment	CMOA	sp|Q0VQX7|CMOA_ALCBS tRNA (cmo5U34)-methyltransferase OS=Alcanivorax borkumensis (strain SK2 / ATCC 700651 / DSM 11573) GN=cmoA PE=3 SV=1	812757
4	4	CATGTACAATGACGAAACAGTACATC	5	0	0	0	3	0.069	8.69565	1	No blastN hit	No blastN hit	chr20 : from 1347334 to 1347359	genome 1000bp fragment	CMOB	sp|Q5E6A4|CMOB_VIBF1 tRNA (mo5U34)-methyltransferase OS=Vibrio fischeri (strain ATCC 700601 / ES114) GN=cmoB PE=3 SV=1	0.562852
4	6	CATGGTTTCACTGTATTGCAGCGGAA	17	4	0	12	9	0.235294	26.087	34.7826	CR666063.2	No blastN hit	No blastN hit	NCBI cDNA	COF2	sp|P45591|COF2_MOUSE Cofilin-2 OS=Mus musculus GN=Cfl2 PE=1 SV=1	0.00656956
4	3	CATGACGTGTTTCCTGTGTGTGATGA	18	7	7	2	9	0.388889	1.28571	0.285714	CR724851.1	No blastN hit	No blastN hit	NCBI cDNA	CONA1	sp|Q810Y4|CONA1_RAT Collagen alpha-1(XXIII) chain OS=Rattus norvegicus GN=Col23a1 PE=1 SV=1	152673
4	6	CATGATGTGCCTTGCATACTTTTCGA	7	5	2	3	9	0.714286	4.5	1.5	No blastN hit	No blastN hit	chrUn_random : from 2376589 to 2376614	genome 1000bp fragment	DEN2A	sp|Q9ULE3|DEN2A_HUMAN DENN domain-containing protein 2A OS=Homo sapiens GN=DENND2A PE=2 SV=3	8.39123
4		CATGCTAGTTTAACCGTAATCGCTGG	24	11	25	25	41	0.458333	1.64	1	No blastN hit	No blastN hit	chrUn_random : from 40366184 to 40366209	genome 1000bp fragment	DESC4	sp|Q8BZ10|DESC4_MOUSE Serine protease DESC4 OS=Mus musculus GN=Desc4 PE=2 SV=1	0.00460442
4	1	CATGTACGTGCTTGCTTTGGTTATGA	9	6	8	5	1	0.666667	0.125	0.625	No blastN hit	No blastN hit	chr1 : from 154538 to 154563	genome 1000bp fragment	FA48A	sp|Q8NEM7|FA48A_HUMAN Protein FAM48A OS=Homo sapiens GN=FAM48A PE=1 SV=1	476483
4	6	CATGTGCCAAATCTCTGTTCTCCATC	8	4	1	4	7	0.5	7	4	CR644230.2	No blastN hit	chr5 : from 2551571 to 2551596	NCBI cDNA	FILA	sp|P20930|FILA_HUMAN Filaggrin OS=Homo sapiens GN=FLG PE=1 SV=3	0.438297
4		CATGAAACAAATATCCAAATAGATGG	15	6	11	10	6	0.4	0.545455	0.909091	No blastN hit	No blastN hit	chr1 : from 12286180 to 12286205	genome 1000bp fragment	FNKC	sp|Q8T126|FNKC_DICDI Probable inactive serine/threonine-protein kinase fnkC OS=Dictyostelium discoideum GN=fnkC PE=3 SV=1	213884
4	1	CATGTGTGTTAAATAGTTATCGTTGA	85	33	87	57	40	0.388235	0.45977	0.655172	CR723810.2	No blastN hit	chrUn_random : from 1737229 to 1737254	NCBI cDNA	FRRS1	sp|A4QP81|FRRS1_DANRE Putative ferric-chelate reductase 1 OS=Danio rerio GN=frrs1 PE=2 SV=1	0.00451548
4	3	CATGTACAAATTGATACGAACAATGA	28	12	17	6	13	0.428571	0.764706	0.352941	No blastN hit	No blastN hit	chrUn_random : from 27156936 to 27156961	genome 1000bp fragment	GAG	sp|O91079|GAG_HV1YF Gag polyprotein OS=Human immunodeficiency virus type 1 (isolate YBF30 group N) GN=gag PE=3 SV=3	279341
4		CATGTTTTTGTTTTGCTGAAGTTGAT	19	9	17	10	16	0.473684	0.941176	0.588235	No blastN hit	No blastN hit	chr15 : from 3769417 to 3769442	genome 1000bp fragment	GP177	sp|Q5ZLR1|GP177_CHICK Integral membrane protein GPR177 OS=Gallus gallus GN=GPR177 PE=2 SV=1	0.735108
4	1	CATGTTAAATGTACTGTAAATTGTAA	36	26	32	15	16	0.722222	0.5	0.46875	No blastN hit	No blastN hit	chr14 : from 5979789 to 5979814	genome 1000bp fragment	GXCDD	sp|Q1ZXH8|GXCDD_DICDI Guanine exchange factor for Rac 30 OS=Dictyostelium discoideum GN=gxcDD PE=4 SV=2	476483
4	3	CATGGAGGAAATAAATGTATCATTAA	8	2	9	1	6	0.25	0.666667	0.111111	No blastN hit	No blastN hit	chr15 : from 860292 to 860317	genome 1000bp fragment	HXABA	sp|Q1KL17|HXABA_FUGRU Homeobox protein Hox-A11a OS=Fugu rubripes GN=hoxa11a PE=3 SV=1	622306
4		CATGCTACGGACATTTGTCCAAAGTA	15	1	12	13	10	0.0666667	0.833333	1.08333	No blastN hit	No blastN hit	chr5 : from 12897133 to 12897158	genome 1000bp fragment	ICS	sp|Q9ZPC0|ICS_CATRO Isochorismate synthase, chloroplastic OS=Catharanthus roseus PE=1 SV=1	622306
4		CATGTACCAACACAACTGTGGACCTT	48	18	27	47	25	0.375	0.925926	1.74074	No blastN hit	No blastN hit	chr21_random : from 1901170 to 1901195	genome 1000bp fragment	K2C5	sp|Q6P6Q2|K2C5_RAT Keratin, type II cytoskeletal 5 OS=Rattus norvegicus GN=Krt5 PE=1 SV=1	0.562852
4	6	CATGTATGTTCCTGCTTTGAAACGGG	13	6	3	4	7	0.461538	2.33333	1.33333	No blastN hit	No blastN hit	chr16 : from 3233391 to 3233416	genome 1000bp fragment	KALM	sp|P23352|KALM_HUMAN Anosmin-1 OS=Homo sapiens GN=KAL1 PE=1 SV=3	812757
4	1	CATGCACAAGGTTCCCAATAAATGCT	47	27	50	40	19	0.574468	0.38	0.8	No blastN hit	No blastN hit	chr10 : from 6321911 to 6321936	genome 1000bp fragment	KRA46	sp|Q9BYQ5|KRA46_HUMAN Keratin-associated protein 4-6 OS=Homo sapiens GN=KRTAP4-6 PE=2 SV=2	622306
4		CATGTTGCAAGGCAGGGCAGTTGCAG	12	3	8	9	12	0.25	1.5	1.125	No blastN hit	No blastN hit	chr15_random : from 262991 to 263016	genome 1000bp fragment	LIPB	sp|O13476|LIPB_KLULA Octanoyltransferase, mitochondrial OS=Kluyveromyces lactis GN=LIPB PE=3 SV=1	812757
4		CATGCAGATTTTTGCTCCTCTGGTGT	59	26	41	31	26	0.440678	0.634146	0.756098	No blastN hit	No blastN hit	chrUn_random : from 60042219 to 60042244	genome 1000bp fragment	LIPS	sp|Q68J42|LIPS_PIG Hormone-sensitive lipase OS=Sus scrofa GN=LIPE PE=2 SV=1	0.444941
4		CATGAAGCTCGTTCTGCTCACCCTCC	20	10	12	17	21	0.5	1.75	1.41667	CR683513.2	ENSTNIT00000006740	chrUn_random : from 65158380 to 65158405	NCBI cDNA	LY6D	sp|Q14210|LY6D_HUMAN Lymphocyte antigen 6D OS=Homo sapiens GN=LY6D PE=1 SV=1	0.00585805
4	4	CATGTACCTTTGTGTGATTGACTGTG	6	0	0	0	6	0.0575	17.3913	1	CR687345.2	No blastN hit	No blastN hit	NCBI cDNA	LY75	sp|Q920P9|LY75_MESAU Lymphocyte antigen 75 OS=Mesocricetus auratus GN=LY75 PE=2 SV=1	0.0286218
4	2	CATGTAGCCAGGTCAAAGGTCAGGCC	5	3	1	9	5	0.6	5	9	CR659918.2	No blastN hit	chrUn_random : from 74284717 to 74284742	NCBI cDNA	MAL1	sp|P07191|MAL1_DROME Probable maltase D OS=Drosophila melanogaster GN=LvpD PE=2 SV=2	681896
4	6	CATGATATATTGGAGGGGTTTGTGAG	12	9	2	4	11	0.75	5.5	2	No blastN hit	No blastN hit	chrUn_random : from 65334085 to 65334110	genome 1000bp fragment	MATK	sp|Q9TKD3|MATK_THRSA Maturase K OS=Thryptomene saxicola GN=matK PE=3 SV=2	0.0664877
4	2	CATGGTGAATTGTGACTCTGCAATAA	4	1	1	10	6	0.25	6	10	No blastN hit	No blastN hit	chrUn_random : from 99784547 to 99784572	genome 1000bp fragment	MBRL	sp|Q4ZIN3|MBRL_HUMAN Membralin OS=Homo sapiens GN=C19orf6 PE=1 SV=1	279341
4	6	CATGTGAAACCTGTGGTTGTTCTGAG	31	11	8	19	13	0.354839	1.625	2.375	CR730518.2	No blastN hit	No blastN hit	NCBI cDNA	MTG8	sp|Q61909|MTG8_MOUSE Protein CBFA2T1 OS=Mus musculus GN=Runx1t1 PE=2 SV=1	322527
4		CATGGTGTGGCGTGTTGCGGTGCAGA	11	3	11	6	15	0.272727	1.36364	0.545455	CR712094.2	ENSTNIT00000000235	chr2 : from 236028 to 236053	NCBI cDNA	MUC1	sp|Q60528|MUC1_MESAU Mucin-1 OS=Mesocricetus auratus GN=MUC1 PE=2 SV=1	0.196348
4		CATGTGACGATTTACATCGAAGCATC	11	3	6	4	4	0.272727	0.666667	0.666667	CR655264.2	No blastN hit	No blastN hit	NCBI cDNA	NCOAT	sp|Q8VIJ5|NCOAT_RAT Bifunctional protein NCOAT OS=Rattus norvegicus GN=Mgea5 PE=1 SV=1	536277
4	1	CATGGCGACGAGGACACAATGACAGG	11	4	10	4	4	0.363636	0.4	0.4	No blastN hit	No blastN hit	chrUn_random : from 79072144 to 79072169	genome 1000bp fragment	NIBL1	sp|Q8R1F1|NIBL1_MOUSE Niban-like protein 1 OS=Mus musculus GN=Fam129b PE=2 SV=2	0.00071036
4	2	CATGAAAGGAAAATAGAAGAGAGAAT	3	3	1	7	3	1	3	7	No blastN hit	No blastN hit	chr8 : from 8667897 to 8667922	genome 1000bp fragment	No blastX hit	No blastX hit	No blastX hit
4	6	CATGTCAATAAAAATGTTCCCATTTC	126	70	56	101	113	0.555556	2.01786	1.80357	No blastN hit	No blastN hit	chr10 : from 4199197 to 4199222	genome 1000bp fragment	No blastX hit	No blastX hit	No blastX hit
4	6	CATGTATGTTTAATTTTCAATCTCAG	8	1	4	5	8	0.125	2	1.25	No blastN hit	No blastN hit	chr2 : from 7572254 to 7572279	genome 1000bp fragment	No blastX hit	No blastX hit	No blastX hit
4	2	CATGGTAACACTATTCAGACTTTGTG	9	3	1	10	4	0.333333	4	10	No blastN hit	No blastN hit	chrUn_random : from 100450414 to 100450439	genome 1000bp fragment	No blastX hit	No blastX hit	No blastX hit
4		CATGTTGAAATTCAATAAAACCATCG	19	6	10	9	11	0.315789	1.1	0.9	No blastN hit	No blastN hit	chrUn_random : from 57274107 to 57274132	genome 1000bp fragment	No blastX hit	No blastX hit	No blastX hit
4		CATGTACAAGTGTTTTGTTGCACTGC	5	0	5	4	6	0.069	1.2	0.8	No blastN hit	No blastN hit	chrUn_random : from 95800686 to 95800711	genome 1000bp fragment	No blastX hit	No blastX hit	No blastX hit
4	6	CATGTTGTAACTGCACATTTGTGAAT	45	29	19	19	39	0.644444	2.05263	1	No blastN hit	No blastN hit	chr10 : from 2978008 to 2978033	genome 1000bp fragment	No blastX hit	No blastX hit	No blastX hit
4	2	CATGTTTCACCTGAGGAAGTAAAGTT	3	2	2	10	5	0.666667	2.5	5	No blastN hit	No blastN hit	chr13 : from 6095419 to 6095444	genome 1000bp fragment	No blastX hit	No blastX hit	No blastX hit
4	1	CATGGTCAAGTTAACCAAAGGCCTGG	11	7	10	9	0	0.636364	0.0345	0.9	CR635652.2	No blastN hit	chrUn_random : from 52868700 to 52868725	NCBI cDNA	No blastX hit	No blastX hit	No blastX hit
4	1	CATGATGACATTTGCTAGTAGGATTC	41	35	40	21	20	0.853659	0.5	0.525	CR710404.2	No blastN hit	chrUn_random : from 58260480 to 58260505	NCBI cDNA	No blastX hit	No blastX hit	No blastX hit
4	6	CATGATTGATGTCAACACTGGTGTGT	11	4	3	10	7	0.363636	2.33333	3.33333	No blastN hit	No blastN hit	chrUn_random : from 106767858 to 106767883	genome 1000bp fragment	No blastX hit	No blastX hit	No blastX hit
4		CATGTCAACAGAGATTAAACTAGTTT	25	4	15	8	10	0.16	0.666667	0.533333	No blastN hit	No blastN hit	chrUn_random : from 92297750 to 92297775	genome 1000bp fragment	No blastX hit	No blastX hit	No blastX hit
4	3	CATGTGTACAGTTCTGGTGCATCTTG	14	5	12	6	9	0.357143	0.75	0.5	No blastN hit	No blastN hit	chr1 : from 8103507 to 8103532	genome 1000bp fragment	No blastX hit	No blastX hit	No blastX hit
4	6	CATGACAATAAACACATTGTTTTGCT	39	37	27	44	54	0.948718	2	1.62963	CR676484.2	No blastN hit	chr21_random : from 2379176 to 2379201	NCBI cDNA	No blastX hit	No blastX hit	No blastX hit
4	4	CATGACGCTGAGCCTGTGCTGACATC	10	5	1	2	9	0.5	9	2	CR700464.1	No blastN hit	chr14 : from 1190094 to 1190119	NCBI cDNA	No blastX hit	No blastX hit	No blastX hit
4	6	CATGTGGCCCCCGGGCCTCAGGTTGC	8	3	1	4	9	0.375	9	4	No blastN hit	No blastN hit	chrUn_random : from 105330242 to 105330267	genome 1000bp fragment	NOP58	sp|A5E4V9|NOP58_LODEL Nucleolar protein NOP58 OS=Lodderomyces elongisporus GN=NOP58 PE=3 SV=1	213884
4	4	CATGTGTTTCTCCATTGGCTTTGGTG	8	3	2	2	8	0.375	4	1	No blastN hit	No blastN hit	chr2 : from 12223332 to 12223357	genome 1000bp fragment	NST1	sp|Q4PBP6|NST1_USTMA Stress response protein NST1 OS=Ustilago maydis GN=NST1 PE=3 SV=1	0.735108
4	4	CATGCTATTGAGTCATTGTCCTAACG	5	1	0	1	4	0.2	11.5942	2.89855	No blastN hit	No blastN hit	chr12 : from 9119690 to 9119715	genome 1000bp fragment	NU2M	sp|P03895|NU2M_DROYA NADH-ubiquinone oxidoreductase chain 2 OS=Drosophila yakuba GN=mt:ND2 PE=3 SV=1	0.96008
4		CATGTCCTCCACGTCCTCCTGCTGTG	6	0	4	3	3	0.0575	0.75	0.75	CR689777.2	No blastN hit	No blastN hit	NCBI cDNA	OR2F2	sp|O95006|OR2F2_HUMAN Olfactory receptor 2F2 OS=Homo sapiens GN=OR2F2 PE=2 SV=1	803409
4	6	CATGGGTGGCCCTAATCCTGGACCAG	19	17	9	21	23	0.894737	2.55556	2.33333	CR699103.2	No blastN hit	chrUn_random : from 76997970 to 76997995	NCBI cDNA	OXAA	sp|Q8Y3H6|OXAA_RALSO Inner membrane protein oxaA OS=Ralstonia solanacearum GN=oxaA PE=3 SV=1	0.0299892
4		CATGATGTAACGGTGCCTATGGGTGT	28	14	26	44	17	0.5	0.653846	1.69231	CR645333.2	No blastN hit	No blastN hit	NCBI cDNA	P2C35	sp|Q84T94|P2C35_ORYSJ Protein phosphatase 2C 35 OS=Oryza sativa subsp. japonica GN=XB15 PE=1 SV=1	354847
4		CATGGGGATTCTTAAGATGTGACTCT	24	10	20	19	16	0.416667	0.8	0.95	CR719319.2	No blastN hit	chr3 : from 14519382 to 14519407	NCBI cDNA	PARP3	sp|Q9Y6F1|PARP3_HUMAN Poly [ADP-ribose] polymerase 3 OS=Homo sapiens GN=PARP3 PE=1 SV=3	0.0496483
4	6	CATGTGATTCTCCTTTGCGCCGCTGC	13	3	2	7	10	0.230769	5	3.5	CR668511.2	No blastN hit	No blastN hit	NCBI cDNA	PDE4D	sp|Q01063|PDE4D_MOUSE cAMP-specific 3',5'-cyclic phosphodiesterase 4D OS=Mus musculus GN=Pde4d PE=2 SV=2	0.665482
4	6	CATGTGTATAAACTGTAAGAATAGGT	11	11	4	8	16	1	4	2	CR709984.2	No blastN hit	chr9 : from 783459 to 783484	NCBI cDNA	POL1	sp|P29149|POL1_GFLV RNA1 polyprotein OS=Grapevine fanleaf virus PE=1 SV=1	157881
4	2	CATGAACTGTTTTACAAGCAGTCCAA	3	2	0	5	1	0.666667	2.89855	14.4928	No blastN hit	No blastN hit	chr4 : from 3416048 to 3416073	genome 1000bp fragment	PRIC1	sp|Q7QJT4|PRIC1_ANOGA Protein prickle OS=Anopheles gambiae GN=pk PE=3 SV=4	279341
4	3	CATGCTGCATCTTATGCTGTGGGACT	6	1	8	2	6	0.166667	0.75	0.25	No blastN hit	No blastN hit	chr17 : from 10361602 to 10361627	genome 1000bp fragment	PYRB	sp|A9A2Q5|PYRB_NITMS Aspartate carbamoyltransferase OS=Nitrosopumilus maritimus (strain SCM1) GN=pyrB PE=3 SV=1	0.96008
4	2	CATGGAGGTAAACGTTCATATCAAGT	2	0	0	5	1	0.1725	2.89855	14.4928	CR656067.2	No blastN hit	No blastN hit	NCBI cDNA	PYRC	sp|Q39US3|PYRC_GEOMG Dihydroorotase OS=Geobacter metallireducens (strain GS-15 / ATCC 53774 / DSM 7210) GN=pyrC PE=3 SV=2	352675
4	6	CATGTGGCACAATAAATGGCATTAAA	18	18	9	12	29	1	3.22222	1.33333	CR709231.2	No blastN hit	No blastN hit	NCBI cDNA	RBM40	sp|Q5R6C7|RBM40_PONAB RNA-binding protein 40 OS=Pongo abelii GN=RNPC3 PE=2 SV=1	260659
4	1	CATGTTCTGATTTACCCCAAACTAAT	13	6	14	5	5	0.461538	0.357143	0.357143	CR695026.2	No blastN hit	No blastN hit	NCBI cDNA	RDRP	sp|P20951|RDRP_PMV RNA replication protein OS=Papaya mosaic potexvirus PE=3 SV=1	210274
4		CATGTTCCTTCCACTGTACCTGACGG	16	7	12	18	17	0.4375	1.41667	1.5	No blastN hit	No blastN hit	chrUn_random : from 104584125 to 104584150	genome 1000bp fragment	RK12	sp|P24929|RK12_TOBAC 50S ribosomal protein L12, chloroplastic OS=Nicotiana tabacum GN=RPL12 PE=1 SV=1	213884
4	2	CATGAAGGTCAGGTGTTGGAGCACAC	4	0	1	9	5	0.08625	5	9	CR661044.1	No blastN hit	chrUn_random : from 1556014 to 1556039	NCBI cDNA	RNF43	sp|Q5NCP0|RNF43_MOUSE RING finger protein 43 OS=Mus musculus GN=Rnf43 PE=2 SV=1	605474
4		CATGGCGGCCCTCCAAATTCAGTCTG	26	8	19	18	15	0.307692	0.789474	0.947368	CR657529.2	No blastN hit	No blastN hit	NCBI cDNA	RPTN	sp|P97347|RPTN_MOUSE Repetin OS=Mus musculus GN=Rptn PE=2 SV=1	0.0595124
4	6	CATGCGTCCATCCAGATCAACATTGC	52	44	15	29	40	0.846154	2.66667	1.93333	No blastN hit	No blastN hit	chrUn_random : from 12803287 to 12803312	genome 1000bp fragment	RS21	sp|Q6DDC6|RS21_XENTR 40S ribosomal protein S21 OS=Xenopus tropicalis GN=rps21 PE=3 SV=1	0.000568239
4	3	CATGTATCAGAGCTTTCGCACAATGG	20	3	13	5	15	0.15	1.15385	0.384615	No blastN hit	No blastN hit	chr9 : from 5351107 to 5351132	genome 1000bp fragment	SAMH1	sp|Q6INN8|SAMH1_XENLA SAM domain and HD domain-containing protein 1 OS=Xenopus laevis GN=samhd1 PE=2 SV=2	0.430961
4	6	CATGTCTTTATAGCTGAATAGGATCT	9	1	0	5	7	0.111111	20.2899	14.4928	No blastN hit	No blastN hit	chr8 : from 9418161 to 9418186	genome 1000bp fragment	SCG1	sp|Q9GLG4|SCG1_PIG Secretogranin-1 OS=Sus scrofa GN=CHGB PE=1 SV=1	213884
4	4	CATGTAATGAAAATGCCTTAGCAGTA	12	6	2	1	6	0.5	3	0.5	No blastN hit	No blastN hit	chr13 : from 5893510 to 5893535	genome 1000bp fragment	SFRS1	sp|Q5ZML3|SFRS1_CHICK Splicing factor, arginine/serine-rich 1 OS=Gallus gallus GN=SFRS1 PE=1 SV=3	0.329975
4	3	CATGCTTTGTTTAATGCATTTGAGGG	11	1	10	3	7	0.0909091	0.7	0.3	No blastN hit	No blastN hit	chr1 : from 10730844 to 10730869	genome 1000bp fragment	SIBD	sp|Q54JA4|SIBD_DICDI Integrin beta-like protein D OS=Dictyostelium discoideum GN=sibD PE=1 SV=1	476483
4		CATGTGTGTTTTCTATGAAATATGGT	7	1	8	11	12	0.142857	1.5	1.375	CR710851.2	No blastN hit	chr2 : from 13259770 to 13259795	NCBI cDNA	SMAL1	sp|Q9NZC9|SMAL1_HUMAN SWI/SNF-related matrix-associated actin-dependent regulator of chromatin subfamily A-like protein 1 OS=Homo sapiens GN=SMARCAL1 PE=1 SV=1	115725
4		CATGGAAGCTGTCAATCAATCAAACT	9	4	12	7	13	0.444444	1.08333	0.583333	CR722071.2	No blastN hit	chrUn_random : from 70837402 to 70837427	NCBI cDNA	SN	sp|Q62230|SN_MOUSE Sialoadhesin OS=Mus musculus GN=Siglec1 PE=1 SV=1	534844
4	1	CATGACCTGCGTGGGGTGACAGGCGG	17	6	18	12	8	0.352941	0.444444	0.666667	No blastN hit	No blastN hit	chrUn_random : from 15960299 to 15960324	genome 1000bp fragment	TGIF1	sp|Q15583|TGIF1_HUMAN Homeobox protein TGIF1 OS=Homo sapiens GN=TGIF1 PE=1 SV=3	279341
4	1	CATGAAACTAACCACTAACTTAGCCT	13	11	15	5	3	0.846154	0.2	0.333333	CR733500.1	No blastN hit	chrUn_random : from 30172348 to 30172373	NCBI cDNA	VE5	sp|P26552|VE5_HPV58 Probable protein E5 OS=Human papillomavirus type 58 GN=E5 PE=3 SV=1	345068
4	6	CATGAGGCGTAAAATAAATATCATTT	41	18	7	22	16	0.439024	2.28571	3.14286	CR660152.2	ENSTNIT00000005976	chrUn_random : from 1174152 to 1174177	NCBI cDNA	Y1379	sp|Q8TVL0|Y1379_METKA UPF0219 protein MK1379 OS=Methanopyrus kandleri GN=MK1379 PE=3 SV=1	582522
4		CATGTGTCCCGCATCAATACAGATGG	27	12	15	11	14	0.444444	0.933333	0.733333	CR731898.1	No blastN hit	No blastN hit	NCBI cDNA	Y3923	sp|Q54EJ6|Y3923_DICDI Putative uncharacterized transmembrane protein DDB_G0291480 OS=Dictyostelium discoideum GN=DDB_G0291480 PE=4 SV=1	0.96015
4	6	CATGCTAGTGATGTTACTGTGTTGTT	7	7	2	8	10	1	5	4	CR718964.2	No blastN hit	chr14 : from 5125723 to 5125748	NCBI cDNA	Y415	sp|O51376|Y415_BORBU Probable protein-glutamate methylesterase BB_0415 OS=Borrelia burgdorferi GN=BB_0415 PE=4 SV=1	0.0978317
4	6	CATGTGATCCTGTTTCCATCGAGCTG	9	2	3	2	8	0.222222	2.66667	0.666667	No blastN hit	No blastN hit	chr10 : from 4781191 to 4781216	genome 1000bp fragment	Y483	sp|Q9Z868|Y483_CHLPN Uncharacterized protein CPn_0483/CP_0271/CPj0483/CpB0503 OS=Chlamydia pneumoniae GN=CPn_0483 PE=4 SV=2	812757
4		CATGTACACGAGTACCAGGTGCTGGC	30	15	20	27	19	0.5	0.95	1.35	No blastN hit	No blastN hit	chr18 : from 6653163 to 6653188	genome 1000bp fragment	ZG58	sp|P18730|ZG58_XENLA Gastrula zinc finger protein XlCGF58.1 (Fragment) OS=Xenopus laevis PE=3 SV=1	0.735108
4	6	CATGGCGTTGGGTCTTTCTTTAGTGG	58	18	0	35	76	0.310345	220.29	101.449	No blastN hit	No blastN hit	No blastN hit	No blastN hit	No blastN hit	No blastN hit	No blastN hit
4		CATGGGCTGATTTGTTTTTCCTGCTT	46	19	30	28	34	0.413043	1.13333	0.933333	No blastN hit	No blastN hit	No blastN hit	No blastN hit	No blastN hit	No blastN hit	No blastN hit
4		CATGTTGAGTTAAAATAAACTATTAA	39	18	35	63	36	0.461538	1.02857	1.8	No blastN hit	No blastN hit	No blastN hit	No blastN hit	No blastN hit	No blastN hit	No blastN hit
4	4	CATGGCTGCTTCAATAAAATCACCAA	35	0	1	1	27	0.00985714	27	1	No blastN hit	No blastN hit	No blastN hit	No blastN hit	No blastN hit	No blastN hit	No blastN hit
4		CATGTGCAATATTCACTTTAAACAAG	34	8	26	23	14	0.235294	0.538462	0.884615	No blastN hit	No blastN hit	No blastN hit	No blastN hit	No blastN hit	No blastN hit	No blastN hit
4		CATGGCCACCAGGGTTGCCACGGCGG	31	6	11	16	17	0.193548	1.54545	1.45455	No blastN hit	No blastN hit	No blastN hit	No blastN hit	No blastN hit	No blastN hit	No blastN hit
4		CATGTTCTGTTGCTTCTTCTGCATCG	31	15	18	14	17	0.483871	0.944444	0.777778	No blastN hit	No blastN hit	No blastN hit	No blastN hit	No blastN hit	No blastN hit	No blastN hit
4	6	CATGTCATTTGCCTGTTACGAATGTG	27	9	6	25	19	0.333333	3.16667	4.16667	No blastN hit	No blastN hit	No blastN hit	No blastN hit	No blastN hit	No blastN hit	No blastN hit
4	1	CATGTAATAAAGTCTGTCTCTTCCTG	27	20	28	14	13	0.740741	0.464286	0.5	No blastN hit	No blastN hit	No blastN hit	No blastN hit	No blastN hit	No blastN hit	No blastN hit
4		CATGTTTTGCAAACTTAACAGCATAC	22	8	11	14	7	0.363636	0.636364	1.27273	No blastN hit	No blastN hit	No blastN hit	No blastN hit	No blastN hit	No blastN hit	No blastN hit
4		CATGTCTGTTTGTTGGTCTATATGGT	19	9	23	13	15	0.473684	0.652174	0.565217	No blastN hit	No blastN hit	No blastN hit	No blastN hit	No blastN hit	No blastN hit	No blastN hit
4		CATGTAGATAAACTCAATCCTGATAT	18	9	18	17	11	0.5	0.611111	0.944444	No blastN hit	No blastN hit	No blastN hit	No blastN hit	No blastN hit	No blastN hit	No blastN hit
4	1	CATGTAATAAAGAATCAGCTGGACTC	18	7	12	12	6	0.388889	0.5	1	No blastN hit	No blastN hit	No blastN hit	No blastN hit	No blastN hit	No blastN hit	No blastN hit
4	2	CATGGTGATCAGACTTCCGGGAGGTC	17	5	7	29	14	0.294118	2	4.14286	No blastN hit	No blastN hit	No blastN hit	No blastN hit	No blastN hit	No blastN hit	No blastN hit
4	1	CATGCATGGCCAAAGAAATGTATGTT	16	5	13	10	6	0.3125	0.461538	0.769231	No blastN hit	No blastN hit	No blastN hit	No blastN hit	No blastN hit	No blastN hit	No blastN hit
4		CATGACTGAGCAGTGGACATTTGTAT	16	5	11	14	9	0.3125	0.818182	1.27273	No blastN hit	No blastN hit	No blastN hit	No blastN hit	No blastN hit	No blastN hit	No blastN hit
4	2	CATGTTCCTCTGAATAAAGTTTGCTT	16	7	6	14	6	0.4375	1	2.33333	No blastN hit	No blastN hit	No blastN hit	No blastN hit	No blastN hit	No blastN hit	No blastN hit
4		CATGGTTGCTTCAATAAAATCACCAC	16	3	8	6	12	0.1875	1.5	0.75	No blastN hit	No blastN hit	No blastN hit	No blastN hit	No blastN hit	No blastN hit	No blastN hit
4	6	CATGTTGCATTGAATCTTAATGAATC	15	2	5	8	14	0.133333	2.8	1.6	No blastN hit	No blastN hit	No blastN hit	No blastN hit	No blastN hit	No blastN hit	No blastN hit
4		CATGCATAAGTCGTGTCTGGACTATG	15	4	15	10	9	0.266667	0.6	0.666667	No blastN hit	No blastN hit	No blastN hit	No blastN hit	No blastN hit	No blastN hit	No blastN hit
4	6	CATGCCTGCAGATGCTGTTGCTGTTG	15	4	3	9	10	0.266667	3.33333	3	No blastN hit	No blastN hit	No blastN hit	No blastN hit	No blastN hit	No blastN hit	No blastN hit
4		CATGTCCATTTTCAGGTCCAGCTTGT	14	1	8	5	7	0.0714286	0.875	0.625	No blastN hit	No blastN hit	No blastN hit	No blastN hit	No blastN hit	No blastN hit	No blastN hit
4	6	CATGGTCCAGGTCCTGGTCCCAGAGG	14	4	4	9	6	0.285714	1.5	2.25	No blastN hit	No blastN hit	No blastN hit	No blastN hit	No blastN hit	No blastN hit	No blastN hit
4	6	CATGTTGTCCTGTTGTTTTTGAACTG	13	3	5	7	11	0.230769	2.2	1.4	No blastN hit	No blastN hit	No blastN hit	No blastN hit	No blastN hit	No blastN hit	No blastN hit
4	6	CATGCAAAGTATGTAAATGTTGTTCT	13	10	2	10	13	0.769231	6.5	5	No blastN hit	No blastN hit	No blastN hit	No blastN hit	No blastN hit	No blastN hit	No blastN hit
4	6	CATGTAGTTCTAATAATAAAGTGCAT	13	6	2	9	9	0.461538	4.5	4.5	No blastN hit	No blastN hit	No blastN hit	No blastN hit	No blastN hit	No blastN hit	No blastN hit
4	6	CATGTACACGCTTTTGTACTGGATAT	12	3	6	11	12	0.25	2	1.83333	No blastN hit	No blastN hit	No blastN hit	No blastN hit	No blastN hit	No blastN hit	No blastN hit
4		CATGTCCAGGTTCTTTTCAGACTCTA	12	5	9	5	13	0.416667	1.44444	0.555556	No blastN hit	No blastN hit	No blastN hit	No blastN hit	No blastN hit	No blastN hit	No blastN hit
4	1	CATGATGTATTTTGCCAAGACATTAA	11	2	11	14	5	0.181818	0.454545	1.27273	No blastN hit	No blastN hit	No blastN hit	No blastN hit	No blastN hit	No blastN hit	No blastN hit
4	1	CATGAGCTGACATTTTAGGCTGCGTC	11	5	7	2	2	0.454545	0.285714	0.285714	No blastN hit	No blastN hit	No blastN hit	No blastN hit	No blastN hit	No blastN hit	No blastN hit
4	2	CATGTTTAAATGATGGTTTATTGTCT	11	0	3	16	7	0.0313636	2.33333	5.33333	No blastN hit	No blastN hit	No blastN hit	No blastN hit	No blastN hit	No blastN hit	No blastN hit
4	3	CATGTTTGTTACAGATGTTGAACTTA	10	3	10	5	17	0.3	1.7	0.5	No blastN hit	No blastN hit	No blastN hit	No blastN hit	No blastN hit	No blastN hit	No blastN hit
4	3	CATGTGACTGCCGTTGATGAGTCGTG	10	4	9	1	4	0.4	0.444444	0.111111	No blastN hit	No blastN hit	No blastN hit	No blastN hit	No blastN hit	No blastN hit	No blastN hit
4	1	CATGATGTTGCAATGTAAGCTCAATC	10	5	9	5	2	0.5	0.222222	0.555556	No blastN hit	No blastN hit	No blastN hit	No blastN hit	No blastN hit	No blastN hit	No blastN hit
4		CATGTAACACTTGAACAGAAAATAAA	10	2	7	5	8	0.2	1.14286	0.714286	No blastN hit	No blastN hit	No blastN hit	No blastN hit	No blastN hit	No blastN hit	No blastN hit
4	6	CATGCAGGATGAGCGAGACAGAGTTT	9	2	2	2	5	0.222222	2.5	1	No blastN hit	No blastN hit	No blastN hit	No blastN hit	No blastN hit	No blastN hit	No blastN hit
4	3	CATGAGCCCAAACCGCTTTCTGTGTG	9	0	7	3	7	0.0383333	1	0.428571	No blastN hit	No blastN hit	No blastN hit	No blastN hit	No blastN hit	No blastN hit	No blastN hit
4	4	CATGCTGCTGCGCACACCGTTACAAG	9	0	0	0	7	0.0383333	20.2899	1	No blastN hit	No blastN hit	No blastN hit	No blastN hit	No blastN hit	No blastN hit	No blastN hit
4	3	CATGTTTTAGACCCGAGTAAAGGTCT	9	1	7	3	6	0.111111	0.857143	0.428571	No blastN hit	No blastN hit	No blastN hit	No blastN hit	No blastN hit	No blastN hit	No blastN hit
4		CATGTCCCAGATTGTTTTCCACAATG	8	2	7	4	9	0.25	1.28571	0.571429	No blastN hit	No blastN hit	No blastN hit	No blastN hit	No blastN hit	No blastN hit	No blastN hit
4	1	CATGAATTTACCGGAACTGCGACAGT	8	1	8	8	3	0.125	0.375	1	No blastN hit	No blastN hit	No blastN hit	No blastN hit	No blastN hit	No blastN hit	No blastN hit
4	3	CATGCTCAGAAAAGTGCGAAAGATGG	8	3	11	4	8	0.375	0.727273	0.363636	No blastN hit	No blastN hit	No blastN hit	No blastN hit	No blastN hit	No blastN hit	No blastN hit
4	1	CATGCTGCTGCGCACACCGTCAACTA	8	7	6	2	0	0.875	0.0575	0.333333	No blastN hit	No blastN hit	No blastN hit	No blastN hit	No blastN hit	No blastN hit	No blastN hit
4	4	CATGGACCATAATGTTAAAACAAGCT	8	0	0	0	11	0.043125	31.8841	1	No blastN hit	No blastN hit	No blastN hit	No blastN hit	No blastN hit	No blastN hit	No blastN hit
4		CATGTCAGCGAAATTTCTGTGTGTGA	8	3	10	13	11	0.375	1.1	1.3	No blastN hit	No blastN hit	No blastN hit	No blastN hit	No blastN hit	No blastN hit	No blastN hit
4	6	CATGTTTGTGGAGTTGTTTCTGTAAT	7	6	1	11	11	0.857143	11	11	No blastN hit	No blastN hit	No blastN hit	No blastN hit	No blastN hit	No blastN hit	No blastN hit
4	1	CATGAATAAAACCGTGTCGGGTGAAG	7	1	6	4	3	0.142857	0.5	0.666667	No blastN hit	No blastN hit	No blastN hit	No blastN hit	No blastN hit	No blastN hit	No blastN hit
4	1	CATGGTTTTGCCTGCCCCTGTCTGTT	7	1	6	4	3	0.142857	0.5	0.666667	No blastN hit	No blastN hit	No blastN hit	No blastN hit	No blastN hit	No blastN hit	No blastN hit
4	6	CATGAGTTCATTCAGCGGATCAGTCG	7	3	0	6	5	0.428571	14.4928	17.3913	No blastN hit	No blastN hit	No blastN hit	No blastN hit	No blastN hit	No blastN hit	No blastN hit
4	6	CATGTATAATCACATAAAATTATAGA	7	0	0	8	6	0.0492857	17.3913	23.1884	No blastN hit	No blastN hit	No blastN hit	No blastN hit	No blastN hit	No blastN hit	No blastN hit
4	3	CATGCTAACTGTTGCCTAGAAGTGGA	7	0	3	0	4	0.0492857	1.33333	0.115	No blastN hit	No blastN hit	No blastN hit	No blastN hit	No blastN hit	No blastN hit	No blastN hit
4	2	CATGCAAATGCTCATTATGTATGTAT	7	1	3	12	7	0.142857	2.33333	4	No blastN hit	No blastN hit	No blastN hit	No blastN hit	No blastN hit	No blastN hit	No blastN hit
4	5	CATGGGAGCGAGCTCCACCACAGACG	7	4	5	0	0	0.571429	0.069	0.069	No blastN hit	No blastN hit	No blastN hit	No blastN hit	No blastN hit	No blastN hit	No blastN hit
4	4	CATGTGGCGCCTTCATTTTTACCTGT	6	3	0	0	9	0.5	26.087	1	No blastN hit	No blastN hit	No blastN hit	No blastN hit	No blastN hit	No blastN hit	No blastN hit
4	4	CATGCTGCTGCGCACACCGTTCAAGA	6	0	0	0	6	0.0575	17.3913	1	No blastN hit	No blastN hit	No blastN hit	No blastN hit	No blastN hit	No blastN hit	No blastN hit
4	3	CATGAGCCTGTGTCCCAGGGACTGGG	6	0	2	1	3	0.0575	1.5	0.5	No blastN hit	No blastN hit	No blastN hit	No blastN hit	No blastN hit	No blastN hit	No blastN hit
4	6	CATGTGGTGGAACAACACGAACCACT	6	1	0	1	3	0.166667	8.69565	2.89855	No blastN hit	No blastN hit	No blastN hit	No blastN hit	No blastN hit	No blastN hit	No blastN hit
4	1	CATGTTGCTTGTGAATATTCTCTGGA	6	0	7	5	3	0.0575	0.428571	0.714286	No blastN hit	No blastN hit	No blastN hit	No blastN hit	No blastN hit	No blastN hit	No blastN hit
4	3	CATGGTGCTACTGTTAAATTTAAGCA	6	0	4	1	3	0.0575	0.75	0.25	No blastN hit	No blastN hit	No blastN hit	No blastN hit	No blastN hit	No blastN hit	No blastN hit
4	6	CATGAGGGAGCCCGAAATCAGCGCCA	5	0	1	2	4	0.069	4	2	No blastN hit	No blastN hit	No blastN hit	No blastN hit	No blastN hit	No blastN hit	No blastN hit
4	5	CATGTGTCTCCGCTAACAGACCTCAG	5	3	5	0	0	0.6	0.069	0.069	No blastN hit	No blastN hit	No blastN hit	No blastN hit	No blastN hit	No blastN hit	No blastN hit
4	6	CATGGCCGCACCGGGCTTTTCCCAGC	5	0	0	1	3	0.069	8.69565	2.89855	No blastN hit	No blastN hit	No blastN hit	No blastN hit	No blastN hit	No blastN hit	No blastN hit
4	4	CATGTAAATAGTTGATTAATGGGTTT	5	1	1	0	6	0.2	6	0.345	No blastN hit	No blastN hit	No blastN hit	No blastN hit	No blastN hit	No blastN hit	No blastN hit
4	3	CATGTGACACAGTTCCGCTGTTCTCT	5	0	5	2	6	0.069	1.2	0.4	No blastN hit	No blastN hit	No blastN hit	No blastN hit	No blastN hit	No blastN hit	No blastN hit
4		CATGTTAAACTTTCTAGAATGTGCAT	5	0	5	3	3	0.069	0.6	0.6	No blastN hit	No blastN hit	No blastN hit	No blastN hit	No blastN hit	No blastN hit	No blastN hit
4	6	CATGCAGTTGCAAATTAAAAAGAACC	4	2	0	3	6	0.5	17.3913	8.69565	No blastN hit	No blastN hit	No blastN hit	No blastN hit	No blastN hit	No blastN hit	No blastN hit
4	3	CATGGTTTCTTCCTGGACAAGGAAGG	4	0	6	3	5	0.08625	0.833333	0.5	No blastN hit	No blastN hit	No blastN hit	No blastN hit	No blastN hit	No blastN hit	No blastN hit
4	6	CATGTTGTAATTCTGTTTTTGGACCT	4	3	1	7	7	0.75	7	7	No blastN hit	No blastN hit	No blastN hit	No blastN hit	No blastN hit	No blastN hit	No blastN hit
4	2	CATGGGTACTGATCAGACTGGAGAAT	4	2	1	7	2	0.5	2	7	No blastN hit	No blastN hit	No blastN hit	No blastN hit	No blastN hit	No blastN hit	No blastN hit
4	2	CATGCTAGTTTAACAGTAATCACTGG	3	0	0	7	2	0.115	5.7971	20.2899	No blastN hit	No blastN hit	No blastN hit	No blastN hit	No blastN hit	No blastN hit	No blastN hit
5	3	CATGCTGAGAAATGCTGGGGATTCCC	1	2	93	19	53	2	0.569892	0.204301	CR670226.2	No blastN hit	No blastN hit	NCBI cDNA	2DRA	sp|P01903|2DRA_HUMAN HLA class II histocompatibility antigen, DR alpha chain OS=Homo sapiens GN=HLA-DRA PE=1 SV=1	1.06164e-15
5	5	CATGACGAGCGCCTGATCCGGCTGGT	0	0	6	0	0	1	0.0575	0.0575	No blastN hit	ENSTNIT00000014340	chrUn_random : from 92357434 to 92357459	Ensembl cDNA	ABCF3	sp|Q9NUQ8|ABCF3_HUMAN ATP-binding cassette sub-family F member 3 OS=Homo sapiens GN=ABCF3 PE=1 SV=2	0
5	3	CATGAATGGTCTTCTAAACATTTATC	5	5	9	1	4	1	0.444444	0.111111	CR723404.2	ENSTNIT00000022772	chr10 : from 11673704 to 11673729	NCBI cDNA	ABD12	* sp|Q8N2K0|ABD12_HUMAN Abhydrolase domain-containing protein 12 OS=Homo sapiens GN=ABHD12 PE=2 SV=2	3.63721e-71
5	5	CATGGTGTGTTACTCAGATGTCTGGA	0	0	5	0	0	1	0.069	0.069	CR650266.2	No blastN hit	No blastN hit	NCBI cDNA	ACSF2	sp|Q0P4F7|ACSF2_DANRE Acyl-CoA synthetase family member 2, mitochondrial OS=Danio rerio GN=acsf2 PE=2 SV=1	4.35215e-135
5	1	CATGCCTAAAACGATATGTGTTAATG	4	2	13	6	3	0.5	0.230769	0.461538	CR700636.1	No blastN hit	chrUn_random : from 63587070 to 63587095	NCBI cDNA	AQP3	* gb|ABG36519.1| aquaporin 3 [Dicentrarchus labrax]	1.02148e-29
5	3	CATGTTGGCGGTGGCGTTACCCAACA	4	0	10	1	6	0.08625	0.6	0.1	CR682001.1	No blastN hit	No blastN hit	NCBI cDNA	ARL1	sp|P61212|ARL1_RAT ADP-ribosylation factor-like protein 1 OS=Rattus norvegicus GN=Arl1 PE=1 SV=1	1.01119e-72
5	3	CATGTTTATACAAGCATAAGAGCATT	6	3	14	6	9	0.5	0.642857	0.428571	CR724885.2	No blastN hit	chrUn_random : from 37359595 to 37359620	NCBI cDNA	BGH3	sp|Q15582|BGH3_HUMAN Transforming growth factor-beta-induced protein ig-h3 OS=Homo sapiens GN=TGFBI PE=1 SV=1	3.4343e-76
5	5	CATGAAAGCAGTTGTCCAGACAAACA	1	4	6	1	0	4	0.0575	0.166667	CR723085.2	No blastN hit	No blastN hit	NCBI cDNA	CENPS	sp|Q8N2Z9|CENPS_HUMAN Centromere protein S OS=Homo sapiens GN=APITD1 PE=1 SV=1	3.43548e-20
5	5	CATGATTTGTATTAATGGTTTTTAAA	2	2	6	0	0	1	0.0575	0.0575	No blastN hit	No blastN hit	chr16 : from 6123106 to 6123131	genome 1000bp fragment	CLDN8d	* gb|AAT64046.1| claudin 8d [Takifugu rubripes]	6e-115
5	1	CATGTAAAAATTAGCTTGGTCTTTAT	13	12	16	8	2	0.923077	0.125	0.5	CR666896.2	No blastN hit	No blastN hit	NCBI cDNA	CNFNB	sp|Q6DK99|CNFNB_XENLA Cornifelin homolog B OS=Xenopus laevis GN=cnfn-B PE=3 SV=1	1.39786e-06
5	5	CATGGACAGGTGTGGACCCGCTTGTG	3	1	8	1	1	0.333333	0.125	0.125	CR690047.2	No blastN hit	chrUn_random : from 93629826 to 93629851	NCBI cDNA	CO017	sp|Q5XKK7|CO017_HUMAN Uncharacterized protein C15orf17 OS=Homo sapiens GN=C15orf17 PE=1 SV=1	8.34277e-11
5	5	CATGTTCAGGGAACTGGTGACTGCAC	1	0	47	0	1	0.345	0.0212766	0.00734043	CR659117.2	ENSTNIT00000006427	chrUn_random : from 60857868 to 60857893	Ensembl cDNA	CO8A1	* sp|P27658|CO8A1_HUMAN Collagen alpha-1(VIII) chain OS=Homo sapiens GN=COL8A1 PE=2 SV=2	1.10822e-07
5	1	CATGCTAAAGTTAGAGCTCTTCGTGG	61	57	122	72	59	0.934426	0.483607	0.590164	CR725001.1	No blastN hit	chr17 : from 2970972 to 2970997	NCBI cDNA	COF2	sp|P45591|COF2_MOUSE Cofilin-2 OS=Mus musculus GN=Cfl2 PE=1 SV=1	4.03385e-16
5	5	CATGCATACCCAGCCCCTTTGCAAAA	0	1	6	0	0	2.89855	0.0575	0.0575	CR722297.2	No blastN hit	chr5 : from 8340658 to 8340683	NCBI cDNA	CUL4B	sp|Q13620|CUL4B_HUMAN Cullin-4B OS=Homo sapiens GN=CUL4B PE=1 SV=3	1.41947e-79
5	5	CATGTACTGTTTTGGATTTGTAAATA	5	2	9	0	3	0.4	0.333333	0.0383333	CR728430.2	No blastN hit	chrUn_random : from 66739378 to 66739403	NCBI cDNA	DOC10	sp|Q96BY6|DOC10_HUMAN Dedicator of cytokinesis protein 10 OS=Homo sapiens GN=DOCK10 PE=1 SV=2	1.03431e-146
5	1	CATGAGAATATTCCGGCTCTGCGTGT	5	11	15	12	3	2.2	0.2	0.8	CR666225.2	No blastN hit	No blastN hit	NCBI cDNA	DSS1	sp|P60897|DSS1_MOUSE 26S proteasome complex subunit DSS1 OS=Mus musculus GN=Shfm1 PE=2 SV=1	1.74221e-10
5	1	CATGTACATTCTTATTTGCTGGTCAG	20	15	27	27	8	0.75	0.296296	1	CR646319.2	No blastN hit	chr7 : from 11653377 to 11653402	genome 1000bp fragment	EGR1	* sp|P18146|EGR1_HUMAN Early growth response protein 1 OS=Homo sapiens GN=EGR1 PE=2 SV=1	1.065e-19
5	5	CATGTAATTTTGTTGTTTGTAAAAAG	2	3	17	4	2	1.5	0.117647	0.235294	No blastN hit	No blastN hit	chr19 : from 6426599 to 6426624	genome 1000bp fragment	ETV6	sp|P41212|ETV6_HUMAN Transcription factor ETV6 OS=Homo sapiens GN=ETV6 PE=1 SV=1	1.43308e-13
5	5	CATGAAGTCTGTAAATAAAAGTGACA	2	4	6	1	0	2	0.0575	0.166667	CR714064.2	ENSTNIT00000020166	chr1 : from 8472945 to 8472970	NCBI cDNA	FIBP	sp|Q9JI19|FIBP_MOUSE Acidic fibroblast growth factor intracellular-binding protein OS=Mus musculus GN=Fibp PE=2 SV=1	4.96327e-33
5	2	CATGGTCTGAGTGGTCTATCTGTACG	9	4	11	19	3	0.444444	0.272727	1.72727	No blastN hit	No blastN hit	chr14 : from 5434441 to 5434466	genome 1000bp fragment	FOS	sp|Q91496|FOS_TETFL Proto-oncogene protein c-fos OS=Tetraodon fluviatilis GN=fos PE=3 SV=1	3.46067e-62
5	5	CATGGATGCTCAGAACAACAAGTTGG	11	0	12	0	1	0.0313636	0.0833333	0.02875	CR656844.2	ENSTNIT00000014275	chrUn_random : from 4331327 to 4331352	NCBI cDNA	FRIM	sp|P49947|FRIM_SALSA Ferritin, middle subunit OS=Salmo salar PE=2 SV=1	1.06965e-66
5	5	CATGAAGACACATCTACAGTGGCAGT	4	2	7	0	2	0.5	0.285714	0.0492857	CR686696.2	No blastN hit	No blastN hit	NCBI cDNA	G3P	sp|O42259|G3P_ONCMY Glyceraldehyde-3-phosphate dehydrogenase OS=Oncorhynchus mykiss GN=gapdh PE=2 SV=1	9.16535e-65
5	1	CATGGGAAGACATCATTAAACATAAA	3	8	11	4	2	2.66667	0.181818	0.363636	CR674623.2	No blastN hit	chr4 : from 8302764 to 8302789	NCBI cDNA	GRP78	sp|Q90593|GRP78_CHICK 78 kDa glucose-regulated protein OS=Gallus gallus GN=HSPA5 PE=2 SV=1	1.39813e-125
5	1	CATGGGAGCCGTGGTAGGAGTGGTCG	12	10	23	8	8	0.833333	0.347826	0.347826	CR726246.2	No blastN hit	No blastN hit	NCBI cDNA	HA10	sp|P01898|HA10_MOUSE H-2 class I histocompatibility antigen, Q10 alpha chain OS=Mus musculus GN=H2-Q10 PE=1 SV=3	2.68769e-33
5	5	CATGCTAACGGGCCCGTAGAACCTGC	0	0	5	1	0	1	0.069	0.2	CR706948.2	No blastN hit	chr13 : from 1950720 to 1950745	NCBI cDNA	HSBP1	sp|O75506|HSBP1_HUMAN Heat shock factor-binding protein 1 OS=Homo sapiens GN=HSBP1 PE=1 SV=1	5.0758e-23
5	1	CATGAACAAAATCCTGCACCCTGTTT	0	2	12	4	0	5.7971	0.02875	0.333333	CR683400.2	No blastN hit	No blastN hit	NCBI cDNA	HSP71	sp|Q7YQC6|HSP71_CANFA Heat shock 70 kDa protein 1 OS=Canis familiaris GN=HSPA1 PE=2 SV=1	3.56401e-123
5	1	CATGTTAAACTTGTAGATTCACTTGC	14	6	19	18	5	0.428571	0.263158	0.947368	CR696590.1	ENSTNIT00000010822	chr15 : from 3308793 to 3308818	NCBI cDNA	IF4A2	sp|Q8JFP1|IF4A2_CHICK Eukaryotic initiation factor 4A-II OS=Gallus gallus GN=EIF4A2 PE=2 SV=1	6.90559e-165
5	1	CATGTCAAGAAAACGTAACAATTTTG	6	2	9	6	2	0.333333	0.222222	0.666667	CR674257.1	ENSTNIT00000005260	chrUn_random : from 11011515 to 11011540	NCBI cDNA	IF5A1	sp|P10160|IF5A1_RABIT Eukaryotic translation initiation factor 5A-1 OS=Oryctolagus cuniculus GN=EIF5A PE=1 SV=2	1.80948e-47
5	3	CATGATGATGACGATGATTTCTTTGC	2	0	7	0	3	0.1725	0.428571	0.0492857	CR684300.2	No blastN hit	No blastN hit	NCBI cDNA	IGLL1	sp|P15814|IGLL1_HUMAN Immunoglobulin lambda-like polypeptide 1 OS=Homo sapiens GN=IGLL1 PE=1 SV=1	1.59732e-13
5	1	CATGACCGACGTGTTCTGCGCAGGGA	3	6	28	31	1	2	0.0357143	1.10714	CR730127.1	ENSTNIT00000011239	chr1 : from 21982949 to 21982974	NCBI cDNA	ILEU	* sp|P05619|ILEU_HORSE Leukocyte elastase inhibitor OS=Equus caballus GN=SERPINB1 PE=1 SV=3	9.55179e-114
5	3	CATGAGCATCCTGTTTGCCGGCAGGT	3	1	7	0	4	0.333333	0.571429	0.0492857	CR684159.1	ENSTNIT00000003410	chrUn_random : from 90936815 to 90936840	NCBI cDNA	ILEU	* sp|P05619|ILEU_HORSE Leukocyte elastase inhibitor OS=Equus caballus GN=SERPINB1 PE=1 SV=3	7.33252e-73
5	1	CATGTGTCTGGTGGCCACGGGGGCGG	11	2	13	8	4	0.181818	0.307692	0.615385	CR686839.2	ENSTNIT00000016875	chr6 : from 6244535 to 6244560	NCBI cDNA	IMPA1	sp|P20456|IMPA1_BOVIN Inositol monophosphatase OS=Bos taurus GN=IMPA1 PE=1 SV=1	7.12203e-91
5	5	CATGTCCAGAGCAACACTAACAACGA	3	3	6	1	0	1	0.0575	0.166667	No blastN hit	No blastN hit	chr15 : from 2964805 to 2964830	genome 1000bp fragment	JUN	sp|P54864|JUN_SERCA Transcription factor AP-1 OS=Serinus canaria GN=JUN PE=2 SV=1	1.41369e-67
5	1	CATGTGGTTGTTTTTAAACTGATTAC	5	1	6	3	1	0.2	0.166667	0.5	CR662383.2	No blastN hit	No blastN hit	NCBI cDNA	KAT	sp|Q8NFU3|KAT_HUMAN Putative thiosulfate sulfurtransferase KAT OS=Homo sapiens GN=KAT PE=1 SV=3	3.41475e-15
5	1	CATGAGTTCAGGGTGGCCGTCGACGA	6	0	8	4	3	0.0575	0.375	0.5	CR687915.2	ENSTNIT00000005293	chrUn_random : from 53274052 to 53274077	NCBI cDNA	LEG3	sp|P16110|LEG3_MOUSE Galectin-3 OS=Mus musculus GN=Lgals3 PE=1 SV=3	9.82046e-22
5	1	CATGGTAACGGCACGTTCTTTATTAA	4	2	11	5	2	0.5	0.181818	0.454545	CR718891.2	ENSTNIT00000005206	chr14 : from 10071153 to 10071178	Ensembl cDNA	LEG8	* sp|O00214|LEG8_HUMAN Galectin-8 OS=Homo sapiens GN=LGALS8 PE=1 SV=2	5.25765e-64
5	1	CATGGAGGACCGAGGAGGCGACGTGA	7	5	10	3	2	0.714286	0.2	0.3	CR673641.1	No blastN hit	No blastN hit	NCBI cDNA	MCL1	sp|Q9Z1P3|MCL1_RAT Induced myeloid leukemia cell differentiation protein Mcl-1 homolog OS=Rattus norvegicus GN=Mcl1 PE=1 SV=2	3.90753e-24
5	3	CATGTCTGCTCTAACCTTATAATTCC	1	3	9	0	4	3	0.444444	0.0383333	CR733456.2	ENSTNIT00000017099	chr2 : from 11353783 to 11353808	NCBI cDNA	MK12	sp|O42376|MK12_DANRE Mitogen-activated protein kinase 12 OS=Danio rerio GN=mapk12 PE=2 SV=1	4.44817e-139
5	1	CATGAGTGTGTGAGAATGAATAAATA	7	4	10	4	1	0.571429	0.1	0.4	No blastN hit	No blastN hit	chrUn_random : from 50482544 to 50482569	genome 1000bp fragment	MUC5A	sp|P98088|MUC5A_HUMAN Mucin-5AC (Fragments) OS=Homo sapiens GN=MUC5AC PE=1 SV=3	1.20888e-06
5	1	CATGTGTGATGAGACAGTGAGGATGT	7	6	13	5	1	0.857143	0.0769231	0.384615	CR659232.1	No blastN hit	No blastN hit	NCBI cDNA	NTF2	sp|P61972|NTF2_RAT Nuclear transport factor 2 OS=Rattus norvegicus GN=Nutf2 PE=1 SV=1	5.58013e-45
5	5	CATGCCGTGCACGCGGGTGGGCAGGA	2	0	5	1	0	0.1725	0.069	0.2	CR719573.2	ENSTNIT00000004881	chrUn_random : from 49966132 to 49966157	NCBI cDNA	NUP50	sp|Q9UKX7|NUP50_HUMAN Nucleoporin 50 kDa OS=Homo sapiens GN=NUP50 PE=1 SV=2	9.59801e-27
5	5	CATGGAGACACGACGCTTTGCCAGTG	0	1	5	0	0	2.89855	0.069	0.069	No blastN hit	No blastN hit	chr2 : from 9857655 to 9857680	genome 1000bp fragment	P2RY8	sp|Q86VZ1|P2RY8_HUMAN P2Y purinoceptor 8 OS=Homo sapiens GN=P2RY8 PE=2 SV=1	9e-06
5	5	CATGTTTCTACTCCTCTTTACATATT	0	1	5	0	0	2.89855	0.069	0.069	No blastN hit	No blastN hit	chr18 : from 2580262 to 2580287	genome 1000bp fragment	P5CR1	sp|Q922W5|P5CR1_MOUSE Pyrroline-5-carboxylate reductase 1, mitochondrial OS=Mus musculus GN=Pycr1 PE=1 SV=1	1.01054e-26
5	1	CATGGCGAGGGCGCCCTGAGCCGCCC	3	1	9	3	1	0.333333	0.111111	0.333333	CR669347.2	ENSTNIT00000002727	chr13 : from 6623928 to 6623953	NCBI cDNA	PHLA2	sp|Q53GA4|PHLA2_HUMAN Pleckstrin homology-like domain family A member 2 OS=Homo sapiens GN=PHLDA2 PE=1 SV=2	6.70239e-31
5	1	CATGGTAAAGATTTTAATTTTTATTT	4	0	5	2	0	0.08625	0.069	0.4	No blastN hit	No blastN hit	chr18 : from 9639729 to 9639754	genome 1000bp fragment	PLK1	sp|P53350|PLK1_HUMAN Serine/threonine-protein kinase PLK1 OS=Homo sapiens GN=PLK1 PE=1 SV=1	1.46072e-44
5	1	CATGTAGCAGGTAAACGTCGCTGTAG	6	1	10	6	3	0.166667	0.3	0.6	CR730117.2	No blastN hit	No blastN hit	NCBI cDNA	PLM	sp|O08589|PLM_RAT Phospholemman OS=Rattus norvegicus GN=Fxyd1 PE=1 SV=2	5.1141e-08
5	1	CATGTCCAGTTTTCATAAATGTGGAT	42	19	50	38	12	0.452381	0.24	0.76	CR688225.2	No blastN hit	No blastN hit	NCBI cDNA	RGS1	sp|Q5M8L6|RGS1_XENTR Regulator of G-protein signaling 1 OS=Xenopus tropicalis GN=rgs1 PE=2 SV=2	7.73783e-24
5	1	CATGTCATCGTCGGACTCTTCGGACT	8	9	16	7	4	1.125	0.25	0.4375	CR663194.1	ENSTNIT00000012242	chr21 : from 2665324 to 2665349	NCBI cDNA	RLA1	sp|P18660|RLA1_CHICK 60S acidic ribosomal protein P1 OS=Gallus gallus GN=RPLP1 PE=3 SV=1	4.90679e-22
5	5	CATGTCCTCCTTCTTTAGCCCAAAGG	4	4	8	1	2	1	0.25	0.125	CR672113.2	ENSTNIT00000017079	chr2 : from 10980483 to 10980508	NCBI cDNA	RNH2B	sp|Q28GD9|RNH2B_XENTR Ribonuclease H2 subunit B OS=Xenopus tropicalis GN=rnaseh2b PE=2 SV=1	1.11868e-56
5	5	CATGTGAGAGGAAAAACCTATAGGAG	4	4	6	0	1	1	0.166667	0.0575	No blastN hit	No blastN hit	chr13 : from 5038956 to 5038981	genome 1000bp fragment	SAHH3	sp|Q68FL4|SAHH3_MOUSE Putative adenosylhomocysteinase 3 OS=Mus musculus GN=Ahcyl2 PE=1 SV=1	1.74243e-14
5	1	CATGTTTATCTTGTTCTAATCTCTCT	0	4	6	2	0	11.5942	0.0575	0.333333	No blastN hit	No blastN hit	chr20 : from 3642654 to 3642679	genome 1000bp fragment	SMU1	sp|Q7ZVA0|SMU1_DANRE WD40 repeat-containing protein SMU1 OS=Danio rerio GN=smu1 PE=2 SV=1	4.20584e-48
5	3	CATGGCTTCTTTTATCTGAGCACTGG	2	2	7	0	3	1	0.428571	0.0492857	CR685082.2	ENSTNIT00000017609	chr16 : from 8189609 to 8189634	NCBI cDNA	SNX19	sp|Q92543|SNX19_HUMAN Sorting nexin-19 OS=Homo sapiens GN=SNX19 PE=1 SV=1	1.07545e-10
5	1	CATGCCCTTCATCACCGAGGAGCTGT	4	7	9	4	0	1.75	0.0383333	0.444444	No blastN hit	ENSTNIT00000000965	chrUn_random : from 82096994 to 82097019	Ensembl cDNA	SYVM	sp|Q767M3|SYVM_PIG Valyl-tRNA synthetase, mitochondrial OS=Sus scrofa GN=VARS2 PE=3 SV=1	0
5	1	CATGAACCTTGACATATGGAACTCCG	7	6	12	8	1	0.857143	0.0833333	0.666667	No blastN hit	ENSTNIT00000008301	chr18 : from 9017519 to 9017544	Ensembl cDNA	T131L	sp|Q3U3D7|T131L_MOUSE Transmembrane protein 131-like OS=Mus musculus GN=Kiaa0922 PE=2 SV=1	0
5	5	CATGAAGCACATTTTTGTCACCATCT	0	1	5	1	0	2.89855	0.069	0.2	No blastN hit	No blastN hit	chrUn_random : from 95956073 to 95956098	genome 1000bp fragment	TBC14	sp|A6H7I8|TBC14_BOVIN TBC1 domain family member 14 OS=Bos taurus GN=TBC1D14 PE=2 SV=2	7.08715e-07
5	1	CATGGCGGAGCTGGGCATCACCGAGT	2	1	7	3	0	0.5	0.0492857	0.428571	CR678021.2	ENSTNIT00000005582	chrUn_random : from 54925505 to 54925530	NCBI cDNA	TCPB	sp|P80314|TCPB_MOUSE T-complex protein 1 subunit beta OS=Mus musculus GN=Cct2 PE=1 SV=4	7.52084e-49
5	5	CATGGTGTCATTGTTTAATAAATGTT	5	3	9	2	1	0.6	0.111111	0.222222	CR724108.2	No blastN hit	No blastN hit	NCBI cDNA	THAS	sp|Q2KIG5|THAS_BOVIN Thromboxane-A synthase OS=Bos taurus GN=TBXAS1 PE=2 SV=1	4.41302e-46
5	1	CATGTCCAAAATGTGAGTTCCTCTTT	5	1	6	3	0	0.2	0.0575	0.5	CR709426.2	No blastN hit	chr18 : from 10993961 to 10993986	genome 1000bp fragment	TP4A1	* sp|Q78EG7|TP4A1_RAT Protein tyrosine phosphatase type IVA 1 OS=Rattus norvegicus GN=Ptp4a1 PE=1 SV=1	5.66022e-11
5	1	CATGCAGAGGTGTATGCTGTGTTTAG	7	2	33	15	6	0.285714	0.181818	0.454545	CR727704.2	ENSTNIT00000021807	chr8 : from 7081048 to 7081073	NCBI cDNA	UPP1	sp|P52624|UPP1_MOUSE Uridine phosphorylase 1 OS=Mus musculus GN=Upp1 PE=1 SV=2	2.04485e-115
5	3	CATGAACTGATGCTGCAGTGCTGGAG	7	7	13	2	5	1	0.384615	0.153846	No blastN hit	ENSTNIT00000020340	chr21 : from 1136376 to 1136401	Ensembl cDNA	YRK	sp|Q02977|YRK_CHICK Proto-oncogene tyrosine-protein kinase Yrk OS=Gallus gallus GN=YRK PE=2 SV=2	0
5	5	CATGCCCCCCACGCTCTCAGCTGATG	1	1	5	0	0	1	0.069	0.069	CR642383.2	No blastN hit	No blastN hit	NCBI cDNA	LEP	sp|Q588F8|LEP_TETNG Leptin OS=Tetraodon nigroviridis GN=lep PE=2 SV=2	1.04933e-71
5	1	CATGGTGATGACGAGCAAGCGAAAGA	0	4	5	2	0	11.5942	0.069	0.4	No blastN hit	No blastN hit	chr8 : from 7273694 to 7273719	genome 1000bp fragment	TBRG4	sp|Q6DJ55|TBRG4_XENTR Protein TBRG4 OS=Xenopus tropicalis GN=tbrg4 PE=2 SV=2	4.28966e-12
5	1	CATGTCAACAAAATCGATTATTCACA	8	4	13	6	3	0.5	0.230769	0.461538	CR664582.2	No blastN hit	No blastN hit	NCBI cDNA	TP8L2	sp|Q7T364|TP8L2_DANRE Tumor necrosis factor, alpha-induced protein 8-like protein 2 OS=Danio rerio GN=tnfaip8l2 PE=2 SV=1	7.40913e-07
5	1	CATGTTTGTTTACGTTTGGAGCTCCA	3	4	8	6	0	1.33333	0.043125	0.75	CR683390.2	No blastN hit	No blastN hit	NCBI cDNA	TRYB1	sp|Q02844|TRYB1_MOUSE Tryptase OS=Mus musculus GN=Tpsab1 PE=2 SV=1	2.31991e-05
5	1	CATGAGTAATAATAAATTGTATAAAA	13	10	33	27	12	0.769231	0.363636	0.818182	No blastN hit	No blastN hit	chrUn_random : from 5661946 to 5661971	genome 1000bp fragment	A2MG	sp|P06238|A2MG_RAT Alpha-2-macroglobulin OS=Rattus norvegicus GN=A2m PE=2 SV=2	36483
5	5	CATGAGAGGCTGTGATTATGAGATAT	7	5	26	5	0	0.714286	0.0132692	0.192308	CR689230.2	No blastN hit	No blastN hit	NCBI cDNA	ADEC	sp|A6LNR9|ADEC_THEM4 Adenine deaminase OS=Thermosipho melanesiensis (strain BI429 / DSM 12029) GN=ade PE=3 SV=1	309822
5	1	CATGAGAGGTGTAGAATAAGTGGGAG	8	22	27	14	4	2.75	0.148148	0.518519	CR671314.2	No blastN hit	chrUn_random : from 48038611 to 48038636	NCBI cDNA	ART2	sp|Q8TGM7|ART2_YEAST Uncharacterized protein ART2 OS=Saccharomyces cerevisiae GN=ART2 PE=2 SV=1	1.58977e-05
5	1	CATGAGGGAAACTCCACCAGCACCAA	1	8	13	4	4	8	0.307692	0.307692	No blastN hit	No blastN hit	chrUn_random : from 74046330 to 74046355	genome 1000bp fragment	ATAD1	sp|Q505J9|ATAD1_RAT ATPase family AAA domain-containing protein 1 OS=Rattus norvegicus GN=Atad1 PE=2 SV=1	0.0242776
5	5	CATGTTGAATTAAAATAAACTATTAA	0	1	14	0	1	2.89855	0.0714286	0.0246429	No blastN hit	No blastN hit	chr12 : from 3550420 to 3550445	genome 1000bp fragment	CC21B	sp|P84444|CC21B_MOUSE C-C motif chemokine 21b OS=Mus musculus GN=Ccl21b PE=1 SV=1	12539
5	5	CATGTTCGGGGAACTGACAGTCGCAC	167	18	582	35	57	0.107784	0.0979381	0.0601375	CR657369.2	No blastN hit	No blastN hit	NCBI cDNA	CO8A1	sp|P27658|CO8A1_HUMAN Collagen alpha-1(VIII) chain OS=Homo sapiens GN=COL8A1 PE=2 SV=2	0.00106238
5	5	CATGTGGCACTCATCTTTGCTGCTGG	75	1	153	10	47	0.0133333	0.30719	0.0653595	CR657369.2	No blastN hit	No blastN hit	NCBI cDNA	CO8A1	sp|P27658|CO8A1_HUMAN Collagen alpha-1(VIII) chain OS=Homo sapiens GN=COL8A1 PE=2 SV=2	0.00106238
5	5	CATGCGACACTCATCTTTGCTGCTGG	3	1	17	0	0	0.333333	0.0202941	0.0202941	CR721491.2	No blastN hit	No blastN hit	NCBI cDNA	CO8A2	sp|P25067|CO8A2_HUMAN Collagen alpha-2(VIII) chain OS=Homo sapiens GN=COL8A2 PE=1 SV=2	0.00239524
5	5	CATGAAATAAAAAGATGTTTCCAGAC	0	2	54	1	2	5.7971	0.037037	0.0185185	CR721491.2	No blastN hit	No blastN hit	NCBI cDNA	CO8A2	sp|P25067|CO8A2_HUMAN Collagen alpha-2(VIII) chain OS=Homo sapiens GN=COL8A2 PE=1 SV=2	0.00239524
5	5	CATGACAACAAGGAAGGAAACTGACT	1	4	8	0	1	4	0.125	0.043125	No blastN hit	No blastN hit	chr5 : from 10253621 to 10253646	genome 1000bp fragment	COX3	sp|P14546|COX3_LEITA Cytochrome c oxidase subunit 3 OS=Leishmania tarentolae PE=3 SV=1	622306
5	5	CATGCCAGAGGCTGTTCACCTTGGAG	4	20	24	6	3	5	0.125	0.25	CR697241.2	No blastN hit	chr3 : from 7979569 to 7979594	NCBI cDNA	DNAJ	sp|A6VNB0|DNAJ_ACTSZ Chaperone protein dnaJ OS=Actinobacillus succinogenes (strain ATCC 55618 / 130Z) GN=dnaJ PE=3 SV=1	186165
5	5	CATGGACAGTTGTGTTTAGAAATGAG	0	1	5	1	0	2.89855	0.069	0.2	No blastN hit	No blastN hit	chr18 : from 2860422 to 2860447	genome 1000bp fragment	EKI1	sp|Q9D4V0|EKI1_MOUSE Ethanolamine kinase 1 (Fragment) OS=Mus musculus GN=Etnk1 PE=2 SV=1	213884
5	5	CATGCAAAGTGTGTAAATGTTGTTCT	7	2	14	3	2	0.285714	0.142857	0.214286	CR643090.2	No blastN hit	No blastN hit	NCBI cDNA	ERBB3	sp|P21860|ERBB3_HUMAN Receptor tyrosine-protein kinase erbB-3 OS=Homo sapiens GN=ERBB3 PE=1 SV=1	1.20211
5	5	CATGAAATGAGATTAAAATGAGGAAC	0	0	6	1	0	1	0.0575	0.166667	No blastN hit	No blastN hit	chr2 : from 2123841 to 2123866	genome 1000bp fragment	FMNL2	sp|A2APV2|FMNL2_MOUSE Formin-like protein 2 OS=Mus musculus GN=Fmnl2 PE=2 SV=2	0.00601356
5	1	CATGAATGATTTTTACGGTCGTAACT	49	51	74	64	26	1.04082	0.351351	0.864865	CR658035.2	No blastN hit	No blastN hit	NCBI cDNA	FXL16	sp|A2RT62|FXL16_MOUSE F-box/LRR-repeat protein 16 OS=Mus musculus GN=Fbxl16 PE=2 SV=1	192258
5	5	CATGTACACTATATACAACTGGAAGA	1	2	6	0	0	2	0.0575	0.0575	No blastN hit	No blastN hit	chr2 : from 6996036 to 6996061	genome 1000bp fragment	GATA2	sp|Q924Y4|GATA2_RAT Endothelial transcription factor GATA-2 OS=Rattus norvegicus GN=Gata2 PE=1 SV=1	0.19345
5	1	CATGGTTGGGGAGTGTGTCAGCCATC	14	14	22	11	8	1	0.363636	0.5	No blastN hit	No blastN hit	chr19 : from 6864513 to 6864538	genome 1000bp fragment	GH	sp|Q6DLH1|GH_EHV1B Glycoprotein H OS=Equine herpesvirus 1 (strain Ab4p) GN=GH PE=3 SV=1	0.430961
5	5	CATGATGTTATATCTGCCTTTAACGT	1	2	7	1	1	2	0.142857	0.142857	CR710114.2	No blastN hit	chr13 : from 6485897 to 6485922	NCBI cDNA	GLCI1	sp|Q86VQ1|GLCI1_HUMAN Glucocorticoid-induced transcript 1 protein OS=Homo sapiens GN=GLCCI1 PE=1 SV=1	707425
5	5	CATGTAGTCAAATATTTGGAGTAATA	1	0	6	0	0	0.345	0.0575	0.0575	CR678948.2	No blastN hit	No blastN hit	NCBI cDNA	GREB1	sp|Q4ZG55|GREB1_HUMAN Protein GREB1 OS=Homo sapiens GN=GREB1 PE=2 SV=1	234455
5	5	CATGTTCATAAACGCAGTCTGAAGCT	0	5	9	0	1	14.4928	0.111111	0.0383333	CR717784.2	No blastN hit	No blastN hit	NCBI cDNA	GUN1	sp|P20847|GUN1_BUTFI Endoglucanase 1 OS=Butyrivibrio fibrisolvens GN=end1 PE=3 SV=1	225393
5	1	CATGCCATTGTTCTTCTGTGCTGGTG	4	2	10	7	2	0.5	0.2	0.7	No blastN hit	No blastN hit	chr3 : from 324396 to 324421	genome 1000bp fragment	IF2	sp|A1T7H8|IF2_MYCVP Translation initiation factor IF-2 OS=Mycobacterium vanbaalenii (strain DSM 7251 / PYR-1) GN=infB PE=3 SV=1	0.113411
5	3	CATGTTGTTGTCAATCGTACTTCACA	2	4	10	1	4	2	0.4	0.1	No blastN hit	No blastN hit	chrUn_random : from 65226324 to 65226349	genome 1000bp fragment	LARP1	sp|Q6PKG0|LARP1_HUMAN La-related protein 1 OS=Homo sapiens GN=LARP1 PE=1 SV=2	36483
5	1	CATGTTGGAATTTTGCGGAGAACGAG	5	1	6	2	1	0.2	0.166667	0.333333	CR723408.2	No blastN hit	No blastN hit	NCBI cDNA	LGRD	sp|Q70LM4|LGRD_BREPA Linear gramicidin synthetase subunit D OS=Brevibacillus parabrevis GN=lgrD PE=1 SV=1	415235
5	1	CATGATTCTTCAGAGACTCTGAGCAT	0	4	6	3	0	11.5942	0.0575	0.5	CR694929.2	No blastN hit	No blastN hit	NCBI cDNA	LITFL	sp|Q9H305|LITFL_HUMAN LITAF-like protein OS=Homo sapiens GN=C16orf5 PE=2 SV=1	0.0916876
5	5	CATGGAGCGCGTCGTCGGCTAGCGTA	2	3	7	0	0	1.5	0.0492857	0.0492857	No blastN hit	No blastN hit	chrUn_random : from 57381125 to 57381150	genome 1000bp fragment	LRCH1	sp|Q9Y2L9|LRCH1_HUMAN Leucine-rich repeat and calponin homology domain-containing protein 1 OS=Homo sapiens GN=LRCH1 PE=1 SV=2	0.000192148
5	3	CATGTTTATACACATTATTTCAATAA	9	10	15	2	7	1.11111	0.466667	0.133333	No blastN hit	No blastN hit	chr8 : from 3244304 to 3244329	genome 1000bp fragment	LRP3	sp|O88204|LRP3_RAT Low-density lipoprotein receptor-related protein 3 OS=Rattus norvegicus GN=Lrp3 PE=1 SV=1	812757
5	1	CATGTCAGCCGATGTGTTTTGATAAA	4	0	5	2	1	0.08625	0.2	0.4	CR698099.2	No blastN hit	No blastN hit	NCBI cDNA	MCLN3	sp|Q8TDD5|MCLN3_HUMAN Mucolipin-3 OS=Homo sapiens GN=MCOLN3 PE=2 SV=1	194883
5	5	CATGTAATGATTCTTCAAAATTAGAA	2	0	9	0	3	0.1725	0.333333	0.0383333	CR688254.2	No blastN hit	chrUn_random : from 54401422 to 54401447	NCBI cDNA	MLL2	sp|O14686|MLL2_HUMAN Histone-lysine N-methyltransferase MLL2 OS=Homo sapiens GN=MLL2 PE=1 SV=1	0.374097
5	1	CATGTGACCCAGAAGCTGCAGAGACT	6	3	11	7	2	0.5	0.181818	0.636364	No blastN hit	No blastN hit	chrUn_random : from 56307839 to 56307864	genome 1000bp fragment	NB5R4	sp|Q502I6|NB5R4_DANRE Cytochrome b5 reductase 4 OS=Danio rerio GN=cyb5r4 PE=2 SV=1	0.00848118
5	3	CATGCACCACCACCCACAGAATCGAG	3	7	12	2	8	2.33333	0.666667	0.166667	CR661850.2	No blastN hit	chrUn_random : from 52006545 to 52006570	NCBI cDNA	NLRC3	sp|Q5DU56|NLRC3_MOUSE Protein NLRC3 OS=Mus musculus GN=Nlrc3 PE=2 SV=2	3.61648e-05
5	5	CATGCATTCCGGTATGTCTGGATGTT	6	3	8	0	2	0.5	0.25	0.043125	CR661057.2	No blastN hit	No blastN hit	NCBI cDNA	No blastX hit	No blastX hit	No blastX hit
5	1	CATGCAATAAACACTGATGTTATTTT	5	4	15	5	1	0.8	0.0666667	0.333333	No blastN hit	No blastN hit	chr2 : from 11853211 to 11853236	genome 1000bp fragment	No blastX hit	No blastX hit	No blastX hit
5	1	CATGTTACAGGCAGTTGCTGAAAACG	0	1	5	2	0	2.89855	0.069	0.4	No blastN hit	No blastN hit	chr9 : from 8100231 to 8100256	genome 1000bp fragment	No blastX hit	No blastX hit	No blastX hit
5	5	CATGTGTGCCTCTTTTATACTGTTTT	5	4	13	0	4	0.8	0.307692	0.0265385	No blastN hit	No blastN hit	chr11 : from 3019667 to 3019692	genome 1000bp fragment	No blastX hit	No blastX hit	No blastX hit
5	5	CATGTTTTTTAGTCAGTATTTATGAA	4	1	6	1	0	0.25	0.0575	0.166667	No blastN hit	No blastN hit	chr3 : from 2535424 to 2535449	genome 1000bp fragment	No blastX hit	No blastX hit	No blastX hit
5	1	CATGTGATACTCTTACTTCTTTTGCA	11	13	21	13	7	1.18182	0.333333	0.619048	No blastN hit	No blastN hit	chr10 : from 1191206 to 1191231	genome 1000bp fragment	No blastX hit	No blastX hit	No blastX hit
5	5	CATGCTACTGATTCCAAACAATGCTA	7	7	13	1	4	1	0.307692	0.0769231	No blastN hit	No blastN hit	chr9 : from 3640704 to 3640729	genome 1000bp fragment	No blastX hit	No blastX hit	No blastX hit
5	5	CATGCAGGAGCTGTGACTGTTTGCAG	2	2	5	0	0	1	0.069	0.069	No blastN hit	No blastN hit	chrUn_random : from 93833732 to 93833757	genome 1000bp fragment	NTE1	sp|A5DHA3|NTE1_PICGU Lysophospholipase NTE1 OS=Pichia guilliermondii GN=NTE1 PE=3 SV=2	213884
5	5	CATGAGAAGTCTGAGACGGGAGTGAT	2	1	11	1	3	0.5	0.272727	0.0909091	CR699103.2	No blastN hit	chrUn_random : from 48892864 to 48892889	NCBI cDNA	OXAA	sp|Q8Y3H6|OXAA_RALSO Inner membrane protein oxaA OS=Ralstonia solanacearum GN=oxaA PE=3 SV=1	0.0299892
5	1	CATGTTTGCGCTACTCCTGGTTTGCT	2	0	5	2	0	0.1725	0.069	0.4	No blastN hit	No blastN hit	chr9 : from 9982220 to 9982245	genome 1000bp fragment	PKHG5	sp|O94827|PKHG5_HUMAN Pleckstrin homology domain-containing family G member 5 OS=Homo sapiens GN=PLEKHG5 PE=2 SV=3	476483
5	1	CATGGCGTTCAACAGTGGCCCTCAAT	19	10	43	38	2	0.526316	0.0465116	0.883721	CR657529.2	No blastN hit	No blastN hit	NCBI cDNA	RPTN	sp|P97347|RPTN_MOUSE Repetin OS=Mus musculus GN=Rptn PE=2 SV=1	0.0595124
5	5	CATGGACAGCCTGCTGAGCGCTGATG	5	1	7	1	0	0.2	0.0492857	0.142857	No blastN hit	No blastN hit	chrUn_random : from 52869363 to 52869388	genome 1000bp fragment	RTBDN	sp|Q8QZY4|RTBDN_MOUSE Retbindin OS=Mus musculus GN=Rtbdn PE=2 SV=1	213884
5	5	CATGTTTGCTGTTGTTGCCGTTGTTG	4	8	14	0	4	2	0.285714	0.0246429	CR634203.2	No blastN hit	No blastN hit	NCBI cDNA	S10AB	sp|P24480|S10AB_RABIT Protein S100-A11 OS=Oryctolagus cuniculus GN=S100A11 PE=1 SV=2	7.21992e-05
5	1	CATGGCGCCAGTGTTGTCGCTTGGCT	5	7	13	4	4	1.4	0.307692	0.307692	No blastN hit	No blastN hit	chr4 : from 1570783 to 1570808	genome 1000bp fragment	S20AA	sp|Q6NV12|S20AA_DANRE Sodium-dependent phosphate transporter 1-A OS=Danio rerio GN=slc20a1a PE=2 SV=1	8.39123
5	5	CATGCAATGACAATAAAAGCTTTCTA	1	1	5	0	0	1	0.069	0.069	No blastN hit	No blastN hit	chrUn_random : from 92512979 to 92513004	genome 1000bp fragment	SPT52	sp|O80770|SPT52_ARATH Putative transcription elongation factor SPT5 homolog 2 OS=Arabidopsis thaliana GN=At2g34210 PE=2 SV=1	36483
5	1	CATGTATATGTCTAATACGTGCATAA	12	6	20	22	7	0.5	0.35	1.1	No blastN hit	No blastN hit	chr17 : from 4971627 to 4971652	genome 1000bp fragment	SRP68	sp|P38687|SRP68_YEAST Signal recognition particle subunit SRP68 OS=Saccharomyces cerevisiae GN=SRP68 PE=1 SV=1	812757
5	5	CATGTTGCGTTCACTGACCTGGTGTG	0	3	9	1	0	8.69565	0.0383333	0.111111	No blastN hit	No blastN hit	chr10 : from 11770308 to 11770333	genome 1000bp fragment	SRR55	sp|P26686|SRR55_DROME Serine-arginine protein 55 OS=Drosophila melanogaster GN=B52 PE=1 SV=4	8.39123
5	5	CATGAGCTGTATTTCTGTGATTTCAT	1	1	6	0	1	1	0.166667	0.0575	CR708989.2	No blastN hit	chr15 : from 4014205 to 4014230	NCBI cDNA	SYY	sp|Q492T7|SYY_BLOPB Tyrosyl-tRNA synthetase OS=Blochmannia pennsylvanicus (strain BPEN) GN=tyrS PE=3 SV=1	648511
5	3	CATGTTCTCAATGAAAAGAAAAGAAT	4	2	9	1	4	0.5	0.444444	0.111111	CR631756.2	No blastN hit	No blastN hit	NCBI cDNA	TBX2	sp|Q60707|TBX2_MOUSE T-box transcription factor TBX2 OS=Mus musculus GN=Tbx2 PE=2 SV=1	141175
5	5	CATGGCAGTGGGCGGAGCCTTATGCT	5	4	6	0	1	0.8	0.166667	0.0575	No blastN hit	No blastN hit	chrUn_random : from 92342501 to 92342526	genome 1000bp fragment	TCR	sp|P62967|TCR_STAES Tetracycline resistance protein OS=Staphylococcus epidermidis (strain ATCC 12228) GN=tet PE=3 SV=1	0.735108
5	1	CATGCGCAGTTCCTTTTTCATTTGAT	7	2	9	10	2	0.285714	0.222222	1.11111	No blastN hit	No blastN hit	chr6 : from 3087595 to 3087620	genome 1000bp fragment	TRAM1	sp|Q5XI41|TRAM1_RAT Translocation-associated membrane protein 1 OS=Rattus norvegicus GN=Tram1 PE=2 SV=3	0.96008
5	1	CATGATGCACTTTACCACACACTGGA	0	1	5	2	0	2.89855	0.069	0.4	CR712034.2	ENSTNIT00000010182	chr20 : from 803533 to 803558	NCBI cDNA	TTYH2	sp|Q6NUZ2|TTYH2_DANRE Protein tweety homolog 2 OS=Danio rerio GN=ttyh2 PE=2 SV=1	0.869147
5	5	CATGTCGTGAGTTCTTTTGGTTTTGT	4	2	6	0	1	0.5	0.166667	0.0575	No blastN hit	No blastN hit	chr13 : from 4850887 to 4850912	genome 1000bp fragment	Y1546	sp|P64862|Y1546_MYCBO Uncharacterized protein Mb1546 OS=Mycobacterium bovis GN=Mb1546 PE=4 SV=1	0.19345
5	1	CATGTACAGCGCTGTATAACCTTCTT	5	5	8	3	0	1	0.043125	0.375	No blastN hit	No blastN hit	chr18 : from 6018252 to 6018277	genome 1000bp fragment	Y7791	sp|Q8MP30|Y7791_DICDI Uncharacterized histidine-rich protein DDB0167791 OS=Dictyostelium discoideum GN=DDB_G0274557 PE=4 SV=1	0.329975
5	5	CATGTTGAGATATTCATTAAATATGG	6	4	9	2	2	0.666667	0.222222	0.222222	No blastN hit	No blastN hit	chr2 : from 5390402 to 5390427	genome 1000bp fragment	ZDH16	sp|Q58CU4|ZDH16_BOVIN Probable palmitoyltransferase ZDHHC16 OS=Bos taurus GN=ZDHHC16 PE=2 SV=1	0.00601356
5	1	CATGTTCGGGGAACTGGTGACTGCAC	37	10	154	72	25	0.27027	0.162338	0.467532	No blastN hit	No blastN hit	No blastN hit	No blastN hit	No blastN hit	No blastN hit	No blastN hit
5	5	CATGAGATTCTCAGCTGATTAGCAGA	18	0	45	2	16	0.0191667	0.355556	0.0444444	No blastN hit	No blastN hit	No blastN hit	No blastN hit	No blastN hit	No blastN hit	No blastN hit
5	1	CATGAAACTGAAATAAACCTTTTCCT	14	7	21	8	9	0.5	0.428571	0.380952	No blastN hit	No blastN hit	No blastN hit	No blastN hit	No blastN hit	No blastN hit	No blastN hit
5	1	CATGAGTTGAGTTAAGACCGGTGTGA	11	26	68	39	18	2.36364	0.264706	0.573529	No blastN hit	No blastN hit	No blastN hit	No blastN hit	No blastN hit	No blastN hit	No blastN hit
5	1	CATGTATAATCACATACAATTATAGA	10	16	22	14	4	1.6	0.181818	0.636364	No blastN hit	No blastN hit	No blastN hit	No blastN hit	No blastN hit	No blastN hit	No blastN hit
5	5	CATGCTTTATTTCCAAATTTTCTATA	7	0	11	0	2	0.0492857	0.181818	0.0313636	No blastN hit	No blastN hit	No blastN hit	No blastN hit	No blastN hit	No blastN hit	No blastN hit
5	5	CATGCTTGTCTGCACTGAGCCCGCGT	6	0	17	0	0	0.0575	0.0202941	0.0202941	No blastN hit	No blastN hit	No blastN hit	No blastN hit	No blastN hit	No blastN hit	No blastN hit
5	1	CATGTGTGTGTGAGAGAGAGAGAGAC	5	2	6	3	0	0.4	0.0575	0.5	No blastN hit	No blastN hit	No blastN hit	No blastN hit	No blastN hit	No blastN hit	No blastN hit
5	1	CATGTCTTGTAAAACTTTTTCTCTGT	5	1	8	8	0	0.2	0.043125	1	No blastN hit	No blastN hit	No blastN hit	No blastN hit	No blastN hit	No blastN hit	No blastN hit
5	1	CATGTATGAGCACAAGATCTTTGTTC	5	2	9	8	2	0.4	0.222222	0.888889	No blastN hit	No blastN hit	No blastN hit	No blastN hit	No blastN hit	No blastN hit	No blastN hit
5	1	CATGTTAAATGCGTTGGCAAACAATG	5	3	19	11	4	0.6	0.210526	0.578947	No blastN hit	No blastN hit	No blastN hit	No blastN hit	No blastN hit	No blastN hit	No blastN hit
5	3	CATGCAAGCATTAACCTGATTAACCT	4	3	11	2	4	0.75	0.363636	0.181818	No blastN hit	No blastN hit	No blastN hit	No blastN hit	No blastN hit	No blastN hit	No blastN hit
5	1	CATGCTGCTGTGTGCATCGATACTAA	4	0	5	5	0	0.08625	0.069	1	No blastN hit	No blastN hit	No blastN hit	No blastN hit	No blastN hit	No blastN hit	No blastN hit
5	1	CATGCTGCTGCGTACATCGTTCTAAC	4	0	9	4	0	0.08625	0.0383333	0.444444	No blastN hit	No blastN hit	No blastN hit	No blastN hit	No blastN hit	No blastN hit	No blastN hit
5	1	CATGCCATATTAAATGTGTCGGCAGA	4	1	17	14	2	0.25	0.117647	0.823529	No blastN hit	No blastN hit	No blastN hit	No blastN hit	No blastN hit	No blastN hit	No blastN hit
5	5	CATGTGCTGAACTTATTCACATTCAA	4	5	7	0	1	1.25	0.142857	0.0492857	No blastN hit	No blastN hit	No blastN hit	No blastN hit	No blastN hit	No blastN hit	No blastN hit
5	5	CATGAAATGTACTCATAAACACTGTT	4	2	7	0	0	0.5	0.0492857	0.0492857	No blastN hit	No blastN hit	No blastN hit	No blastN hit	No blastN hit	No blastN hit	No blastN hit
5	1	CATGATCAGTCAGTGATCTTTTGCTG	4	2	8	3	1	0.5	0.125	0.375	No blastN hit	No blastN hit	No blastN hit	No blastN hit	No blastN hit	No blastN hit	No blastN hit
5	3	CATGTATATTCAAAATTTAGCCGTGC	4	1	11	1	6	0.25	0.545455	0.0909091	No blastN hit	No blastN hit	No blastN hit	No blastN hit	No blastN hit	No blastN hit	No blastN hit
5	1	CATGTGGGCTGTAGGTGCACAAGGAA	4	0	8	3	2	0.08625	0.25	0.375	No blastN hit	No blastN hit	No blastN hit	No blastN hit	No blastN hit	No blastN hit	No blastN hit
5	5	CATGAGTTTTCCTGACAGAGGGCTTG	4	4	62	4	18	1	0.290323	0.0645161	No blastN hit	No blastN hit	No blastN hit	No blastN hit	No blastN hit	No blastN hit	No blastN hit
5	5	CATGTAGCCATACTTTTCTCTGCTAG	3	2	10	1	2	0.666667	0.2	0.1	No blastN hit	No blastN hit	No blastN hit	No blastN hit	No blastN hit	No blastN hit	No blastN hit
5	5	CATGGCGTTTCACGACAGGAACGTCC	3	1	8	0	0	0.333333	0.043125	0.043125	No blastN hit	No blastN hit	No blastN hit	No blastN hit	No blastN hit	No blastN hit	No blastN hit
5	5	CATGTTTTATATGACAGACAGAGCCG	3	5	9	2	1	1.66667	0.111111	0.222222	No blastN hit	No blastN hit	No blastN hit	No blastN hit	No blastN hit	No blastN hit	No blastN hit
5	5	CATGCTCGCTGCGTACATCGTTAGCT	3	0	9	0	0	0.115	0.0383333	0.0383333	No blastN hit	No blastN hit	No blastN hit	No blastN hit	No blastN hit	No blastN hit	No blastN hit
5	5	CATGCTAGTTTAACAGTAATCGCTGG	3	1	12	0	0	0.333333	0.02875	0.02875	No blastN hit	No blastN hit	No blastN hit	No blastN hit	No blastN hit	No blastN hit	No blastN hit
5	1	CATGGCTTTTGGCAGACGTTCAGCTG	3	2	9	4	0	0.666667	0.0383333	0.444444	No blastN hit	No blastN hit	No blastN hit	No blastN hit	No blastN hit	No blastN hit	No blastN hit
5	1	CATGTACTGTCAGATTCCAGAACTGT	3	0	6	2	0	0.115	0.0575	0.333333	No blastN hit	No blastN hit	No blastN hit	No blastN hit	No blastN hit	No blastN hit	No blastN hit
5	5	CATGTTAAACAAAAAAACCAAGTCTA	3	2	8	2	1	0.666667	0.125	0.25	No blastN hit	No blastN hit	No blastN hit	No blastN hit	No blastN hit	No blastN hit	No blastN hit
5	3	CATGACACCATTTTGTAATTGAGGAG	3	0	7	0	3	0.115	0.428571	0.0492857	No blastN hit	No blastN hit	No blastN hit	No blastN hit	No blastN hit	No blastN hit	No blastN hit
5	3	CATGTCTAACGACAAATAAACGGCTA	3	2	11	2	4	0.666667	0.363636	0.181818	No blastN hit	No blastN hit	No blastN hit	No blastN hit	No blastN hit	No blastN hit	No blastN hit
5	5	CATGCTGCTGCGTCGATCGTTCAACT	3	4	7	0	0	1.33333	0.0492857	0.0492857	No blastN hit	No blastN hit	No blastN hit	No blastN hit	No blastN hit	No blastN hit	No blastN hit
5	5	CATGCTGCTGTATTAAGCCTAGTTCA	2	5	9	1	1	2.5	0.111111	0.111111	No blastN hit	No blastN hit	No blastN hit	No blastN hit	No blastN hit	No blastN hit	No blastN hit
5	5	CATGAATGCGTGTGGTTGCAATGCAT	2	0	5	0	0	0.1725	0.069	0.069	No blastN hit	No blastN hit	No blastN hit	No blastN hit	No blastN hit	No blastN hit	No blastN hit
5	5	CATGTGAACTCGTTTTTTAGGGGGGA	2	0	5	0	0	0.1725	0.069	0.069	No blastN hit	No blastN hit	No blastN hit	No blastN hit	No blastN hit	No blastN hit	No blastN hit
5	5	CATGTTTCCAATAGTTTTATTGTGCC	2	1	8	1	2	0.5	0.25	0.125	No blastN hit	No blastN hit	No blastN hit	No blastN hit	No blastN hit	No blastN hit	No blastN hit
5	1	CATGTGCAATAATACATTAATTACAG	2	2	10	7	1	1	0.1	0.7	No blastN hit	No blastN hit	No blastN hit	No blastN hit	No blastN hit	No blastN hit	No blastN hit
5	5	CATGCTGCTGTATTAAGCCTAGTCTA	2	0	8	2	1	0.1725	0.125	0.25	No blastN hit	No blastN hit	No blastN hit	No blastN hit	No blastN hit	No blastN hit	No blastN hit
5	5	CATGCACTGATTGGTAACACTTCAAT	2	1	8	2	1	0.5	0.125	0.25	No blastN hit	No blastN hit	No blastN hit	No blastN hit	No blastN hit	No blastN hit	No blastN hit
5	5	CATGTTCGGGAACTGACAGTCGCACC	2	0	11	0	0	0.1725	0.0313636	0.0313636	No blastN hit	No blastN hit	No blastN hit	No blastN hit	No blastN hit	No blastN hit	No blastN hit
5	5	CATGAATTTGGTGTCTGGTGGCCGTG	2	1	7	0	1	0.5	0.142857	0.0492857	No blastN hit	No blastN hit	No blastN hit	No blastN hit	No blastN hit	No blastN hit	No blastN hit
5	5	CATGTCAATCAAAATGTTCCCATTTC	2	0	39	2	10	0.1725	0.25641	0.0512821	No blastN hit	No blastN hit	No blastN hit	No blastN hit	No blastN hit	No blastN hit	No blastN hit
5	3	CATGTACACGTAAAGAAAAAGGAGGG	2	0	8	1	5	0.1725	0.625	0.125	No blastN hit	No blastN hit	No blastN hit	No blastN hit	No blastN hit	No blastN hit	No blastN hit
5	5	CATGGATCTTGTCCAGTCAGCGGTCC	1	4	8	1	2	4	0.25	0.125	No blastN hit	No blastN hit	No blastN hit	No blastN hit	No blastN hit	No blastN hit	No blastN hit
5	1	CATGCACTGGCTTCCTACCCAATAGT	1	2	11	4	1	2	0.0909091	0.363636	No blastN hit	No blastN hit	No blastN hit	No blastN hit	No blastN hit	No blastN hit	No blastN hit
5	1	CATGAAACTGGAGCACAAAGTCAAAT	1	3	8	7	0	3	0.043125	0.875	No blastN hit	No blastN hit	No blastN hit	No blastN hit	No blastN hit	No blastN hit	No blastN hit
5	5	CATGTGTTTGCTTTATATCTTAATAA	1	1	8	0	0	1	0.043125	0.043125	No blastN hit	No blastN hit	No blastN hit	No blastN hit	No blastN hit	No blastN hit	No blastN hit
5	5	CATGTGATTACGGTTTCAGAAGTCTC	1	0	5	0	0	0.345	0.069	0.069	No blastN hit	No blastN hit	No blastN hit	No blastN hit	No blastN hit	No blastN hit	No blastN hit
5	1	CATGAATTAAAAAGGTGTTTCCAGAC	1	0	14	16	3	0.345	0.214286	1.14286	No blastN hit	No blastN hit	No blastN hit	No blastN hit	No blastN hit	No blastN hit	No blastN hit
5	1	CATGGGTCTATTCGGTTAAATTGTGT	1	2	8	5	1	2	0.125	0.625	No blastN hit	No blastN hit	No blastN hit	No blastN hit	No blastN hit	No blastN hit	No blastN hit
5	5	CATGCTGCTGTATTAAGCCTAGTTCT	1	2	5	0	0	2	0.069	0.069	No blastN hit	No blastN hit	No blastN hit	No blastN hit	No blastN hit	No blastN hit	No blastN hit
5	1	CATGCTTCCGCTTTCACTAATAATCA	1	16	25	9	0	16	0.0138	0.36	No blastN hit	No blastN hit	No blastN hit	No blastN hit	No blastN hit	No blastN hit	No blastN hit
5	1	CATGTTTCCAGGACACTTGGGTTGTT	1	1	6	4	0	1	0.0575	0.666667	No blastN hit	No blastN hit	No blastN hit	No blastN hit	No blastN hit	No blastN hit	No blastN hit
5	1	CATGTTATAATTCTGTTTTTTTCTAC	1	1	6	4	0	1	0.0575	0.666667	No blastN hit	No blastN hit	No blastN hit	No blastN hit	No blastN hit	No blastN hit	No blastN hit
5	5	CATGCTCAAATAAAAATTTTAAATGT	1	2	5	0	0	2	0.069	0.069	No blastN hit	No blastN hit	No blastN hit	No blastN hit	No blastN hit	No blastN hit	No blastN hit
5	5	CATGGGTGGCCCTAGTCCTGGACCAG	0	0	13	0	1	1	0.0769231	0.0265385	No blastN hit	No blastN hit	No blastN hit	No blastN hit	No blastN hit	No blastN hit	No blastN hit
5	5	CATGACCAATAAATAAGATCCATCGT	0	0	7	0	0	1	0.0492857	0.0492857	No blastN hit	No blastN hit	No blastN hit	No blastN hit	No blastN hit	No blastN hit	No blastN hit
5	5	CATGGAACCAGAGCTGTCTGCAAAGG	0	0	7	1	0	1	0.0492857	0.142857	No blastN hit	No blastN hit	No blastN hit	No blastN hit	No blastN hit	No blastN hit	No blastN hit
5	5	CATGGAGTGCTCTGTTTTGGCCTGGT	0	0	6	0	0	1	0.0575	0.0575	No blastN hit	No blastN hit	No blastN hit	No blastN hit	No blastN hit	No blastN hit	No blastN hit
5	5	CATGTTTTTTTGTTCACAAACGGTGT	0	1	7	0	0	2.89855	0.0492857	0.0492857	No blastN hit	No blastN hit	No blastN hit	No blastN hit	No blastN hit	No blastN hit	No blastN hit
5	1	CATGCAGTGCGGGATGCATTATCAAC	0	0	37	11	2	1	0.0540541	0.297297	No blastN hit	No blastN hit	No blastN hit	No blastN hit	No blastN hit	No blastN hit	No blastN hit
5	5	CATGCGAGTTGACATTTGTTCTCGCC	0	1	5	0	0	2.89855	0.069	0.069	No blastN hit	No blastN hit	No blastN hit	No blastN hit	No blastN hit	No blastN hit	No blastN hit
5	5	CATGCTGCTGCGTGCATCAACTAGGC	0	0	5	0	0	1	0.069	0.069	No blastN hit	No blastN hit	No blastN hit	No blastN hit	No blastN hit	No blastN hit	No blastN hit
5	5	CATGAAGAAGCAGGCCTCTAACGTAG	0	0	6	0	0	1	0.0575	0.0575	No blastN hit	No blastN hit	No blastN hit	No blastN hit	No blastN hit	No blastN hit	No blastN hit
5	5	CATGAAATAAAAGATGTTTCCAGACC	0	0	9	0	0	1	0.0383333	0.0383333	No blastN hit	No blastN hit	No blastN hit	No blastN hit	No blastN hit	No blastN hit	No blastN hit
5	5	CATGCTGTGCGTACATCGTTAGAAGC	0	0	5	0	0	1	0.069	0.069	No blastN hit	No blastN hit	No blastN hit	No blastN hit	No blastN hit	No blastN hit	No blastN hit
5	1	CATGCTGCTGCGCACACCGTTACAAC	0	6	8	3	0	17.3913	0.043125	0.375	No blastN hit	No blastN hit	No blastN hit	No blastN hit	No blastN hit	No blastN hit	No blastN hit
5	1	CATGAACTTTTGCTAACAATAAACTG	0	0	6	4	0	1	0.0575	0.666667	No blastN hit	No blastN hit	No blastN hit	No blastN hit	No blastN hit	No blastN hit	No blastN hit
5	5	CATGTCTTCGCAATTCAAGGTTTAGC	0	0	15	0	0	1	0.023	0.023	No blastN hit	No blastN hit	No blastN hit	No blastN hit	No blastN hit	No blastN hit	No blastN hit
5	5	CATGTAAAGTCTTCAACCTGTCTGGA	0	4	10	0	1	11.5942	0.1	0.0345	No blastN hit	No blastN hit	No blastN hit	No blastN hit	No blastN hit	No blastN hit	No blastN hit
5	1	CATGAAGCAATACATTTTTCGAATCT	0	0	5	2	0	1	0.069	0.4	No blastN hit	No blastN hit	No blastN hit	No blastN hit	No blastN hit	No blastN hit	No blastN hit
5	1	CATGAGTGAGTGAGAATGAATAAATA	0	1	8	3	0	2.89855	0.043125	0.375	No blastN hit	No blastN hit	No blastN hit	No blastN hit	No blastN hit	No blastN hit	No blastN hit
5	5	CATGCTGCGGCGTACATCGTTAGAAG	0	0	5	0	0	1	0.069	0.069	No blastN hit	No blastN hit	No blastN hit	No blastN hit	No blastN hit	No blastN hit	No blastN hit
5	5	CATGTTTGAATGCTATATGTTGAGGG	0	0	30	0	0	1	0.0115	0.0115	No blastN hit	No blastN hit	No blastN hit	No blastN hit	No blastN hit	No blastN hit	No blastN hit
5	5	CATGAAATTGATGAAGACTTAACTTC	0	0	5	0	0	1	0.069	0.069	No blastN hit	No blastN hit	No blastN hit	No blastN hit	No blastN hit	No blastN hit	No blastN hit
5	5	CATGCTGCTGTGTGCATCTAACGATG	0	1	6	0	0	2.89855	0.0575	0.0575	No blastN hit	No blastN hit	No blastN hit	No blastN hit	No blastN hit	No blastN hit	No blastN hit
5	5	CATGCTGCTGTATTAAGCCTAGCAAC	0	3	7	0	0	8.69565	0.0492857	0.0492857	No blastN hit	No blastN hit	No blastN hit	No blastN hit	No blastN hit	No blastN hit	No blastN hit
5	5	CATGTCTTTGCAATTCCAAGTTTAGC	0	5	7	0	1	14.4928	0.142857	0.0492857	No blastN hit	No blastN hit	No blastN hit	No blastN hit	No blastN hit	No blastN hit	No blastN hit
5	5	CATGTTGTAATTGCAGGATGACCATT	0	0	6	0	0	1	0.0575	0.0575	No blastN hit	No blastN hit	No blastN hit	No blastN hit	No blastN hit	No blastN hit	No blastN hit
5	1	CATGCTGCTGCGCACACCGTTACTAA	0	0	7	5	0	1	0.0492857	0.714286	No blastN hit	No blastN hit	No blastN hit	No blastN hit	No blastN hit	No blastN hit	No blastN hit
5	3	CATGTTGCTATGTCCAATAAATTATG	0	3	7	0	4	8.69565	0.571429	0.0492857	No blastN hit	No blastN hit	No blastN hit	No blastN hit	No blastN hit	No blastN hit	No blastN hit
6	4	CATGAACCTTTTACAACATTTCAAGA	2	11	0	0	1	5.5	2.89855	1	CR678087.2	No blastN hit	chr8 : from 7701913 to 7701938	NCBI cDNA	ACBP	sp|P45883|ACBP_RANRI Acyl-CoA-binding protein homolog OS=Rana ridibunda PE=1 SV=2	6.39811e-23
6	5	CATGTTGGAGTTCTTTACTGGAATCA	0	20	3	0	0	57.971	0.115	0.115	CR731621.1	No blastN hit	chrUn_random : from 1446295 to 1446320	genome 1000bp fragment	ACTN3	* sp|Q0III9|ACTN3_BOVIN Alpha-actinin-3 OS=Bos taurus GN=ACTN3 PE=2 SV=1	1.29348e-41
6		CATGCATACACCCAAAAATTTGAATA	5	63	2	2	2	12.6	1	1	CR664818.2	No blastN hit	No blastN hit	NCBI cDNA	ACTS	sp|Q98972|ACTS_ORYLA Actin, alpha skeletal muscle OS=Oryzias latipes GN=acta1 PE=2 SV=1	0
6		CATGTGAATGTATAACTGTATATACA	33	670	35	23	53	20.303	1.51429	0.657143	CR729757.1	ENSTNIT00000021070	chrUn_random : from 52430279 to 52430304	NCBI cDNA	ACTS	sp|Q98972|ACTS_ORYLA Actin, alpha skeletal muscle OS=Oryzias latipes GN=acta1 PE=2 SV=1	0
6	1	CATGGTTCAGTGTTGGTTTTCCACAG	7	65	5	3	1	9.28571	0.2	0.6	CR656987.1	ENSTNIT00000021070	chrUn_random : from 52430197 to 52430222	NCBI cDNA	ACTS	sp|Q98972|ACTS_ORYLA Actin, alpha skeletal muscle OS=Oryzias latipes GN=acta1 PE=2 SV=1	2.98147e-152
6		CATGCATACACCCAAAAAATTTGAAT	10	140	10	6	7	14	0.7	0.6	CR656987.1	ENSTNIT00000021070	chrUn_random : from 52430219 to 52430244	NCBI cDNA	ACTS	sp|Q98972|ACTS_ORYLA Actin, alpha skeletal muscle OS=Oryzias latipes GN=acta1 PE=2 SV=1	2.98147e-152
6	5	CATGGTGGCTTCTTAGGAGTGTTTCT	0	12	2	0	0	34.7826	0.1725	0.1725	CR657855.1	ENSTNIT00000021070	No blastN hit	NCBI cDNA	ACTS	sp|Q98972|ACTS_ORYLA Actin, alpha skeletal muscle OS=Oryzias latipes GN=acta1 PE=2 SV=1	1.5021e-122
6	3	CATGAATTGTCTTCTATCATCTTTAT	10	190	8	3	9	19	1.125	0.375	CR657650.1	ENSTNIT00000018489	chr15 : from 7060489 to 7060514	NCBI cDNA	ALDOA	sp|P05065|ALDOA_RAT Fructose-bisphosphate aldolase A OS=Rattus norvegicus GN=Aldoa PE=1 SV=2	1.77249e-165
6	4	CATGTGACGCTGAGGTGCACAACTTC	2	9	0	0	1	4.5	2.89855	1	CR675769.1	ENSTNIT00000018489	chr15 : from 7060122 to 7060147	NCBI cDNA	ALDOA	sp|P05065|ALDOA_RAT Fructose-bisphosphate aldolase A OS=Rattus norvegicus GN=Aldoa PE=1 SV=2	1.63764e-28
6		CATGAAACCACGCAACTAAACCAGTT	0	6	0	0	0	17.3913	1	1	No blastN hit	No blastN hit	chr10 : from 12619004 to 12619029	genome 1000bp fragment	AMI	sp|Q63ZK0|AMI_XENLA Serine protease ami OS=Xenopus laevis GN=ami PE=2 SV=1	1.36657e-14
6	1	CATGCAGGGAACTAAACACACAAGTC	1	8	2	1	0	8	0.1725	0.5	CR676223.1	No blastN hit	chrUn_random : from 53173531 to 53173556	NCBI cDNA	ANKR9	sp|Q96BM1|ANKR9_HUMAN Ankyrin repeat domain-containing protein 9 OS=Homo sapiens GN=ANKRD9 PE=2 SV=1	2.999e-31
6		CATGGCTTAAAATGGGCACGTCCACT	9	140	7	7	11	15.5556	1.57143	1	CR726464.1	No blastN hit	chr2 : from 7794597 to 7794622	NCBI cDNA	AT2A1	sp|P70083|AT2A1_MAKNI Sarcoplasmic/endoplasmic reticulum calcium ATPase 1 OS=Makaira nigricans GN=atp2a1 PE=2 SV=2	2.47796e-159
6	3	CATGGTCGTGAAGCTCTCCTTCCCTG	2	38	2	1	3	19	1.5	0.5	CR726464.1	No blastN hit	No blastN hit	NCBI cDNA	AT2A1	sp|P70083|AT2A1_MAKNI Sarcoplasmic/endoplasmic reticulum calcium ATPase 1 OS=Makaira nigricans GN=atp2a1 PE=2 SV=2	2.47796e-159
6	1	CATGGTGCTGAAGCTCTCCTTCCCCG	3	21	1	1	0	7	0.345	1	CR730555.1	ENSTNIT00000014735	chrUn_random : from 6856086 to 6856111	NCBI cDNA	AT2A1	sp|P70083|AT2A1_MAKNI Sarcoplasmic/endoplasmic reticulum calcium ATPase 1 OS=Makaira nigricans GN=atp2a1 PE=2 SV=2	0
6	6	CATGGACACAGAAGACATCTCTGTGC	1	18	0	1	1	18	2.89855	2.89855	CR664393.2	No blastN hit	chr3 : from 1592499 to 1592524	NCBI cDNA	BIN1	sp|O00499|BIN1_HUMAN Myc box-dependent-interacting protein 1 OS=Homo sapiens GN=BIN1 PE=1 SV=1	8.66531e-17
6	3	CATGTTCTATTTTTGTAACAAGAGAG	4	68	7	3	5	17	0.714286	0.428571	CR731291.1	No blastN hit	chr15 : from 2307110 to 2307135	NCBI cDNA	CASQ1	sp|P07221|CASQ1_RABIT Calsequestrin-1 OS=Oryctolagus cuniculus GN=CASQ1 PE=1 SV=1	1.4498e-103
6		CATGTAACTCACAAGTAATAATAAAT	0	7	0	0	0	20.2899	1	1	No blastN hit	No blastN hit	chr16 : from 6272748 to 6272773	genome 1000bp fragment	CLDN3a	* gb|AAT64047.1| claudin 3a [Takifugu rubripes]	5e-55
6		CATGTAAAAATTAGCTTGGTCTTCAT	3	22	4	6	4	7.33333	1	1.5	CR705137.2	ENSTNIT00000013248	chr20 : from 756923 to 756948	NCBI cDNA	CNFNB	sp|Q6DK99|CNFNB_XENLA Cornifelin homolog B OS=Xenopus laevis GN=cnfn-B PE=3 SV=1	1.40718e-06
6	1	CATGATGTTCCACAACAAGGTGTTTT	1	7	1	1	0	7	0.345	1	CR702544.2	ENSTNIT00000000845	chr21_random : from 1292911 to 1292936	Ensembl cDNA	CO1A2	* sp|O93484|CO1A2_ONCMY Collagen alpha-2(I) chain OS=Oncorhynchus mykiss GN=col1a2 PE=2 SV=2	3.49821e-126
6	1	CATGGGTGCTTTTGTACACTGATTCC	11	70	12	7	5	6.36364	0.416667	0.583333	No blastN hit	ENSTNIT00000004066	No blastN hit	Ensembl cDNA	COX1	sp|Q4JQI5|COX1_TETNG Cytochrome c oxidase subunit 1 OS=Tetraodon nigroviridis GN=mt-co1 PE=3 SV=1	0
6	5	CATGATGGCTATTGGCCTTCTAGGCT	1	10	1	0	0	10	0.345	0.345	No blastN hit	ENSTNIT00000004066	No blastN hit	Ensembl cDNA	COX1	sp|Q4JQI5|COX1_TETNG Cytochrome c oxidase subunit 1 OS=Tetraodon nigroviridis GN=mt-co1 PE=3 SV=1	0
6		CATGGCTTTGGAGTCTGCCGTGTCTC	0	9	0	0	0	26.087	1	1	CR669031.2	ENSTNIT00000021879	chr8 : from 6152419 to 6152444	NCBI cDNA	CRYAA	sp|P02502|CRYAA_MACRU Alpha-crystallin A chain OS=Macropus rufus GN=CRYAA PE=1 SV=1	7.5553e-14
6	1	CATGTCATTATAAATTCATTTTAACA	2	8	1	1	0	4	0.345	1	No blastN hit	No blastN hit	chr11 : from 9161004 to 9161029	genome 1000bp fragment	CSRP1	sp|P47875|CSRP1_RAT Cysteine and glycine-rich protein 1 OS=Rattus norvegicus GN=Csrp1 PE=2 SV=2	2.06204e-06
6	6	CATGACGCTGACCGCCGTGGGAACCT	1	25	0	1	3	25	8.69565	2.89855	CR672886.2	ENSTNIT00000014308	No blastN hit	NCBI cDNA	CX7A2	sp|P35171|CX7A2_RAT Cytochrome c oxidase polypeptide 7A2, mitochondrial OS=Rattus norvegicus GN=Cox7a2 PE=1 SV=1	3.51001e-14
6		CATGTAATGAAAGTGTATCAGCTTTT	0	11	0	0	0	31.8841	1	1	AY152820.1	No blastN hit	chr12 : from 3961987 to 3962012	NCBI cDNA	DMRT1	sp|P85119|DMRT1_XENTR Doublesex- and mab-3-related transcription factor 1 OS=Xenopus tropicalis GN=dmrt1 PE=2 SV=1	4.83143e-24
6		CATGGTTATTATTACGTGTTGCTGTC	1	6	0	0	0	6	1	1	CR705392.2	ENSTNIT00000007156	chrUn_random : from 68809905 to 68809930	NCBI cDNA	DND1	sp|Q7T1H5|DND1_DANRE Dead end protein 1 OS=Danio rerio GN=dnd PE=1 SV=1	2.13788e-65
6	4	CATGTACTATTGCAAAAGAAATAAAG	1	25	0	0	1	25	2.89855	1	CR705802.2	ENSTNIT00000020951	chr21_random : from 2467010 to 2467035	NCBI cDNA	ECM1	sp|Q62894|ECM1_RAT Extracellular matrix protein 1 OS=Rattus norvegicus GN=Ecm1 PE=2 SV=2	2.46398e-14
6		CATGCGGGGCGTCCAGGGCCAAGCGG	15	80	6	7	8	5.33333	1.33333	1.16667	CR673551.1	ENSTNIT00000005317	chr21 : from 519780 to 519805	NCBI cDNA	EF1A	sp|Q92005|EF1A_DANRE Elongation factor 1-alpha OS=Danio rerio GN=eef1a PE=2 SV=1	0
6	5	CATGCTGTGACACTTATATGTTGAAT	0	6	1	0	0	17.3913	0.345	0.345	CR688186.1	No blastN hit	chr11 : from 8071601 to 8071626	NCBI cDNA	ELA1	sp|Q7SIG3|ELA1_SALSA Elastase-1 OS=Salmo salar PE=1 SV=1	2.81823e-76
6	6	CATGAATGATGTTTTCTATGAAACAT	10	188	11	8	23	18.8	2.09091	0.727273	CR657639.1	ENSTNIT00000005423	chrUn_random : from 54094662 to 54094687	NCBI cDNA	ENOB	sp|Q1KYT0|ENOB_PIG Beta-enolase OS=Sus scrofa GN=ENO3 PE=2 SV=1	0
6	3	CATGTATGCAGATGGTCTTAGGGGCG	1	15	2	0	1	15	0.5	0.1725	CR656919.1	ENSTNIT00000018937	chr12 : from 4010843 to 4010868	NCBI cDNA	F16P2	sp|Q2KJJ9|F16P2_BOVIN Fructose-1,6-bisphosphatase isozyme 2 OS=Bos taurus GN=FBP2 PE=2 SV=1	1.7361e-141
6		CATGAGAGCCGCGGCGACAGCCCTCG	0	11	0	0	0	31.8841	1	1	CR724673.1	No blastN hit	No blastN hit	NCBI cDNA	FA70A	sp|Q66IQ1|FA70A_XENLA Protein FAM70A OS=Xenopus laevis GN=fam70a PE=2 SV=1	1.51973e-51
6	2	CATGGTGCCTCCAAACTGGAAATATG	2	13	3	6	2	6.5	0.666667	2	CR663773.2	No blastN hit	No blastN hit	NCBI cDNA	FABPH	sp|P10790|FABPH_BOVIN Fatty acid-binding protein, heart OS=Bos taurus GN=FABP3 PE=1 SV=2	5.31565e-22
6		CATGGCTGGAAAGGAGTAAAGCGCCA	7	176	11	6	16	25.1429	1.45455	0.545455	CR668063.1	ENSTNIT00000011046	chr8 : from 9087898 to 9087923	NCBI cDNA	G3P	sp|P00356|G3P_CHICK Glyceraldehyde-3-phosphate dehydrogenase OS=Gallus gallus GN=GAPDH PE=2 SV=3	5.01618e-155
6	4	CATGTGAGGACCAGACGGACGGGAAG	3	8	0	0	1	2.66667	2.89855	1	CR708348.2	No blastN hit	chr11 : from 8195332 to 8195357	NCBI cDNA	GPDA	sp|O57656|GPDA_FUGRU Glycerol-3-phosphate dehydrogenase [NAD+], cytoplasmic OS=Fugu rubripes GN=gpd1 PE=3 SV=1	4.42087e-08
6	2	CATGTGAATCAACTACTTGGTTATTT	3	9	0	2	0	3	1	5.7971	No blastN hit	No blastN hit	chr8 : from 6058292 to 6058317	genome 1000bp fragment	HAS1	sp|P13563|HAS1_XENLA Hyaluronan synthase 1 OS=Xenopus laevis GN=has1 PE=2 SV=1	1.96965e-49
6		CATGGAGCCTCAGTACATCACCGTGG	1	11	2	3	2	11	1	1.5	CR689340.2	ENSTNIT00000008556	chr9 : from 1840513 to 1840538	NCBI cDNA	HEM0	sp|P43090|HEM0_OPSTA 5-aminolevulinate synthase, erythroid-specific, mitochondrial OS=Opsanus tau GN=alas2 PE=2 SV=1	1.37896e-156
6		CATGTCTTGTAAAACTTTTTCCCGTT	3	15	1	1	1	5	1	1	CR705342.2	No blastN hit	chrUn_random : from 97558926 to 97558951	genome 1000bp fragment	JMJD3	* sp|O15054|JMJD3_HUMAN Histone demethylase JMJD3 OS=Homo sapiens GN=JMJD3 PE=1 SV=3	2.0833e-06
6	2	CATGTAACAAGTCTCAAGCTGACACT	0	12	2	4	2	34.7826	1	2	No blastN hit	No blastN hit	chr15 : from 4125511 to 4125536	genome 1000bp fragment	JUND	sp|P52909|JUND_RAT Transcription factor jun-D OS=Rattus norvegicus GN=Jund PE=2 SV=1	5.06125e-36
6	6	CATGGTCAAGAGGCTTATGAAGCGCG	3	52	2	3	6	17.3333	3	1.5	CR727937.1	ENSTNIT00000022151	chr4 : from 7775212 to 7775237	NCBI cDNA	KAD1	sp|P12115|KAD1_CYPCA Adenylate kinase isoenzyme 1 OS=Cyprinus carpio GN=ak1 PE=1 SV=2	8.14335e-81
6		CATGAATTAGGTTTGAATTTTAATGA	0	11	0	0	0	31.8841	1	1	CR706339.2	ENSTNIT00000003405	chr10 : from 12897410 to 12897435	NCBI cDNA	KCRB	sp|P05122|KCRB_CHICK Creatine kinase B-type OS=Gallus gallus GN=CKB PE=1 SV=1	0
6	3	CATGATCCCAGCCCAGAAGTAAAGCA	1	12	2	0	2	12	1	0.1725	CR656986.1	No blastN hit	chr16 : from 6592213 to 6592238	NCBI cDNA	KCRF	sp|P18294|KCRF_STRPU Creatine kinase, flagellar OS=Strongylocentrotus purpuratus PE=1 SV=1	6.4545e-118
6	3	CATGTGACTGTAATTAATATTTATTA	16	432	23	7	19	27	0.826087	0.304348	CR676930.1	ENSTNIT00000009719	chrUn_random : from 37063557 to 37063582	NCBI cDNA	KCRM	sp|P05123|KCRM_CANFA Creatine kinase M-type OS=Canis familiaris GN=CKM PE=1 SV=3	2.45373e-144
6	6	CATGACAGACGGAAAGAGCAGGTTAG	2	17	1	1	2	8.5	2	1	CR676930.1	ENSTNIT00000009719	chrUn_random : from 37063579 to 37063604	NCBI cDNA	KCRM	sp|P05123|KCRM_CANFA Creatine kinase M-type OS=Canis familiaris GN=CKM PE=1 SV=3	2.45373e-144
6	3	CATGTTAAGGTCTTGTAACCCTAACA	6	90	5	2	4	15	0.8	0.4	CR660560.1	ENSTNIT00000016745	chr4 : from 3981264 to 3981289	NCBI cDNA	KCRS	sp|Q3ZBP1|KCRS_BOVIN Creatine kinase, sarcomeric mitochondrial OS=Bos taurus GN=CKMT2 PE=2 SV=1	1.55985e-172
6	2	CATGCTGTCGAGGTACAGACCCCGTG	2	9	0	2	1	4.5	2.89855	5.7971	CR679748.1	ENSTNIT00000016927	chr13 : from 11844055 to 11844080	NCBI cDNA	KPYM	sp|P52480|KPYM_MOUSE Pyruvate kinase isozymes M1/M2 OS=Mus musculus GN=Pkm2 PE=1 SV=4	0
6	4	CATGATTATCAGAAGTGAGCGAATAT	0	6	0	0	1	17.3913	2.89855	1	CR686865.1	No blastN hit	chr1 : from 19482000 to 19482025	NCBI cDNA	LSM4	sp|Q9Y4Z0|LSM4_HUMAN U6 snRNA-associated Sm-like protein LSm4 OS=Homo sapiens GN=LSM4 PE=1 SV=1	9.45721e-39
6		CATGGTTACCGCAGACCGAATAAAGT	8	45	11	6	10	5.625	0.909091	0.545455	CR659038.2	ENSTNIT00000005777	chrUn_random : from 56512052 to 56512077	NCBI cDNA	M2OM	sp|Q9CR62|M2OM_MOUSE Mitochondrial 2-oxoglutarate/malate carrier protein OS=Mus musculus GN=Slc25a11 PE=1 SV=3	4.81043e-131
6	4	CATGTAAAAGAGGGGAGTATCACTGT	0	10	0	0	1	28.9855	2.89855	1	CR657981.2	No blastN hit	chr2 : from 15851398 to 15851423	NCBI cDNA	MLE3	sp|P82160|MLE3_MUGCA Myosin light chain 3, skeletal muscle isoform OS=Mugil capito PE=1 SV=1	1.20471e-48
6	3	CATGGCATAAAGACGACCATCCTCTT	5	53	5	1	2	10.6	0.4	0.2	CR657981.2	No blastN hit	No blastN hit	NCBI cDNA	MLE3	sp|P82160|MLE3_MUGCA Myosin light chain 3, skeletal muscle isoform OS=Mugil capito PE=1 SV=1	1.20471e-48
6	6	CATGGGGTGAGAAACGGGGGAGAAGG	6	104	3	3	7	17.3333	2.33333	1	CR665957.1	ENSTNIT00000011337	chr3 : from 2172774 to 2172799	NCBI cDNA	MLE3	sp|P82160|MLE3_MUGCA Myosin light chain 3, skeletal muscle isoform OS=Mugil capito PE=1 SV=1	6.24783e-20
6	4	CATGATGTCGGCTACCTGGTTGTAGG	0	38	0	0	1	110.145	2.89855	1	CR665957.1	ENSTNIT00000011337	chr3 : from 2173689 to 2173714	NCBI cDNA	MLE3	sp|P82160|MLE3_MUGCA Myosin light chain 3, skeletal muscle isoform OS=Mugil capito PE=1 SV=1	6.24783e-20
6	5	CATGGAGAACACGTTGGAGGATCCAC	4	81	3	0	0	20.25	0.115	0.115	AY580332.1	ENSTNIT00000001510	chr2 : from 7857474 to 7857499	NCBI cDNA	MLRS	sp|P02609|MLRS_CHICK Myosin regulatory light chain 2, skeletal muscle isoform OS=Gallus gallus GN=MYLPF PE=1 SV=2	9.57643e-74
6	3	CATGTGGGCCGCCTTCCCCCCAGATG	4	79	9	0	12	19.75	1.33333	0.0383333	CR657034.1	ENSTNIT00000003487	chr3 : from 14164102 to 14164127	NCBI cDNA	MLRS	sp|P02608|MLRS_RABIT Myosin regulatory light chain 2, skeletal muscle isoform type 2 OS=Oryctolagus cuniculus GN=MYLPF PE=1 SV=3	9.6753e-74
6	2	CATGCCTACGCGCCTGTGCGGACCCG	4	37	1	3	1	9.25	1	3	CR657313.1	ENSTNIT00000001510	chr2 : from 7859584 to 7859609	NCBI cDNA	MLRS	sp|P02609|MLRS_CHICK Myosin regulatory light chain 2, skeletal muscle isoform OS=Gallus gallus GN=MYLPF PE=1 SV=2	9.7041e-70
6	4	CATGGGATTATTTTCCAAAATAAAAA	0	23	0	0	1	66.6667	2.89855	1	CR657313.1	No blastN hit	No blastN hit	NCBI cDNA	MLRS	sp|P02609|MLRS_CHICK Myosin regulatory light chain 2, skeletal muscle isoform OS=Gallus gallus GN=MYLPF PE=1 SV=2	9.7041e-70
6	6	CATGTGGGCCGCCTTCCCCCAGATGT	0	17	1	1	2	49.2754	2	1	CR673507.2	No blastN hit	No blastN hit	NCBI cDNA	MLRS	sp|P02608|MLRS_RABIT Myosin regulatory light chain 2, skeletal muscle isoform type 2 OS=Oryctolagus cuniculus GN=MYLPF PE=1 SV=3	2.85487e-68
6	5	CATGGTGATTTAATATATTATGGTTT	0	10	2	0	0	28.9855	0.1725	0.1725	CR680368.2	No blastN hit	chr3 : from 14163115 to 14163140	NCBI cDNA	MLRS	sp|P02608|MLRS_RABIT Myosin regulatory light chain 2, skeletal muscle isoform type 2 OS=Oryctolagus cuniculus GN=MYLPF PE=1 SV=3	3.43469e-66
6	3	CATGTCAGGACATCATTCCAAATTCC	4	71	4	2	5	17.75	1.25	0.5	CR656991.1	ENSTNIT00000003487	chr3 : from 14163805 to 14163830	NCBI cDNA	MLRS	sp|P02608|MLRS_RABIT Myosin regulatory light chain 2, skeletal muscle isoform type 2 OS=Oryctolagus cuniculus GN=MYLPF PE=1 SV=3	1.12535e-48
6	4	CATGAGTGTGAAACCATCAGCTGGTA	0	12	0	0	3	34.7826	8.69565	1	CR670805.2	ENSTNIT00000006002	chr18 : from 11008412 to 11008437	NCBI cDNA	MPSF	sp|Q02173|MPSF_CHICK M-protein, striated muscle OS=Gallus gallus PE=2 SV=1	4.66764e-88
6	3	CATGGCCACCATCATTGCTGACATTG	3	41	5	2	3	13.6667	0.6	0.4	CR660178.2	No blastN hit	No blastN hit	NCBI cDNA	MYG	sp|Q701N9|MYG_TETNG Myoglobin OS=Tetraodon nigroviridis GN=mb PE=3 SV=4	2.32229e-61
6	1	CATGATTAAATCAGAAGGAGTCAGTA	1	22	2	3	1	22	0.5	1.5	CR677914.2	ENSTNIT00000011495	chr15_random : from 1281460 to 1281485	NCBI cDNA	MYL4	sp|P12829|MYL4_HUMAN Myosin light chain 4 OS=Homo sapiens GN=MYL4 PE=1 SV=3	2.226e-65
6		CATGTACACTACTATAGACTCAAATG	25	95	7	7	8	3.8	1.14286	1	CR732218.2	No blastN hit	No blastN hit	NCBI cDNA	MYOC	sp|Q9XTA3|MYOC_BOVIN Myocilin OS=Bos taurus GN=MYOC PE=2 SV=1	1.99269e-92
6		CATGAACGGTCAATACCTTTCATTTA	2	26	0	0	0	13	1	1	No blastN hit	No blastN hit	chr15 : from 2950222 to 2950247	genome 1000bp fragment	MYOC	sp|Q594P2|MYOC_FELCA Myocilin OS=Felis silvestris catus GN=MYOC PE=2 SV=1	3.54816e-91
6	6	CATGCAACAGAATGACCCAGGAGGAG	2	22	1	2	4	11	4	2	CR728392.2	No blastN hit	No blastN hit	NCBI cDNA	MYOM1	sp|Q62234|MYOM1_MOUSE Myomesin-1 OS=Mus musculus GN=Myom1 PE=1 SV=2	1.55284e-110
6	6	CATGCATAAAGGCAGCTGTTAGTTTT	1	11	0	1	2	11	5.7971	2.89855	CR725750.1	ENSTNIT00000010444	chr17 : from 10770547 to 10770572	NCBI cDNA	MYOZ1	sp|Q8SQ24|MYOZ1_BOVIN Myozenin-1 OS=Bos taurus GN=MYOZ1 PE=2 SV=1	2.03743e-22
6	6	CATGAAGAAAGAATGTTAAGACTGAA	10	87	5	5	17	8.7	3.4	1	CR659697.2	No blastN hit	No blastN hit	NCBI cDNA	MYPC2	sp|Q5XKE0|MYPC2_MOUSE Myosin-binding protein C, fast-type OS=Mus musculus GN=Mybpc2 PE=1 SV=1	1.00669e-130
6		CATGGTCATCGGCGAGGACCCCAAGT	0	6	0	0	0	17.3913	1	1	CR683937.2	ENSTNIT00000005949	chr3 : from 14339170 to 14339195	NCBI cDNA	MYPC2	sp|Q5XKE0|MYPC2_MOUSE Myosin-binding protein C, fast-type OS=Mus musculus GN=Mybpc2 PE=1 SV=1	2.76733e-74
6		CATGAGTTGGAGGAGGCTGAGGAGCG	2	45	0	0	0	22.5	1	1	No blastN hit	ENSTNIT00000009727	chrUn_random : from 22002129 to 22002154	Ensembl cDNA	MYSS	sp|Q90339|MYSS_CYPCA Myosin heavy chain, fast skeletal muscle OS=Cyprinus carpio PE=2 SV=2	0
6	3	CATGAGATGGAGGAAGCTCAGGAGCG	8	224	4	0	3	28	0.75	0.08625	CR662036.1	ENSTNIT00000000143	chrUn_random : from 88817397 to 88817422	NCBI cDNA	MYSS	sp|Q90339|MYSS_CYPCA Myosin heavy chain, fast skeletal muscle OS=Cyprinus carpio PE=2 SV=2	7.30491e-171
6	3	CATGAAGGGAGGCAAGAAGCAGCTCC	5	75	6	3	4	15	0.666667	0.5	CR668164.1	ENSTNIT00000002074	chr11 : from 6192594 to 6192619	NCBI cDNA	MYSS	sp|Q90339|MYSS_CYPCA Myosin heavy chain, fast skeletal muscle OS=Cyprinus carpio PE=2 SV=2	1.17386e-77
6		CATGAAATAATCTGTACATTGGATTT	0	7	1	1	1	20.2899	1	1	No blastN hit	ENSTNIT00000010134	chrUn_random : from 9792103 to 9792128	Ensembl cDNA	NC2B	sp|Q5XI68|NC2B_RAT Protein Dr1 OS=Rattus norvegicus GN=Dr1 PE=2 SV=1	1.00889e-49
6	6	CATGAGGAGCTCTGCACTTTGTGTGC	3	20	2	6	4	6.66667	2	3	CR658026.2	ENSTNIT00000022350	chr2 : from 7923023 to 7923048	NCBI cDNA	NDUA4	sp|Q6PBH5|NDUA4_DANRE NADH dehydrogenase [ubiquinone] 1 alpha subcomplex subunit 4 OS=Danio rerio GN=ndufa4 PE=2 SV=1	2.86373e-32
6	1	CATGATCTTCATCCCGACATCACTAC	0	9	2	1	1	26.087	0.5	0.5	CR700505.2	ENSTNIT00000017316	chr18 : from 2296379 to 2296404	NCBI cDNA	NDUB7	sp|Q02368|NDUB7_BOVIN NADH dehydrogenase [ubiquinone] 1 beta subcomplex subunit 7 OS=Bos taurus GN=NDUFB7 PE=1 SV=2	3.38282e-33
6	1	CATGCACACTACTATTTTTCGTTTGG	3	14	1	1	0	4.66667	0.345	1	CR723897.1	No blastN hit	No blastN hit	NCBI cDNA	NNTM	sp|Q13423|NNTM_HUMAN NAD(P) transhydrogenase, mitochondrial OS=Homo sapiens GN=NNT PE=1 SV=3	0
6	3	CATGATGACGGATTTGTGTATAGATT	1	14	2	0	2	14	1	0.1725	CR725855.2	ENSTNIT00000003804	chrUn_random : from 67010679 to 67010704	NCBI cDNA	NRK2	sp|Q9NPI5|NRK2_HUMAN Nicotinamide riboside kinase 2 OS=Homo sapiens GN=ITGB1BP3 PE=1 SV=1	1.69199e-59
6		CATGTTTTGTTTTCTTTGTCTGTTTT	0	6	0	0	0	17.3913	1	1	CR662415.2	ENSTNIT00000018515	chr15 : from 6437698 to 6437723	NCBI cDNA	PRDC1	* sp|A4II60|PRDC1_XENTR Phosphoribosyltransferase domain-containing protein 1 OS=Xenopus tropicalis GN=prtfdc1 PE=2 SV=1	9.05892e-35
6	1	CATGACGATTGTACCAGACTAAGATT	3	144	4	2	2	48	0.5	0.5	CR660642.1	ENSTNIT00000016071	chr2 : from 6259047 to 6259072	NCBI cDNA	PRVB	sp|P02618|PRVB_CYPCA Parvalbumin beta OS=Cyprinus carpio PE=1 SV=1	1.52101e-41
6	6	CATGAAGGTGATCAGTGCTGTAGTTT	2	24	0	1	1	12	2.89855	2.89855	CR693332.1	No blastN hit	No blastN hit	NCBI cDNA	MURC	sp|A1L260|MURC_DANRE Muscle-related coiled-coil protein OS=Danio rerio GN=zgc:158664 PE=1 SV=1	4.14775e-51
6	1	CATGAGGTTGGCTGGAAATACCAGGC	1	9	2	2	0	9	0.1725	1	CR733845.2	No blastN hit	No blastN hit	NCBI cDNA	RL13A	sp|Q91487|RL13A_SALTR 60S ribosomal protein L13a (Fragment) OS=Salmo trutta GN=rpl13a PE=2 SV=1	6.99858e-45
6	1	CATGCTTAAAAACGCCGAGAGCAACG	0	7	2	1	0	20.2899	0.1725	0.5	CR720445.1	ENSTNIT00000012056	chr4 : from 2939894 to 2939919	NCBI cDNA	RL17	sp|P24049|RL17_RAT 60S ribosomal protein L17 OS=Rattus norvegicus GN=Rpl17 PE=2 SV=3	3.01191e-86
6	5	CATGACGGTTCATATTTTCCAGTCAT	0	6	1	0	0	17.3913	0.345	0.345	CR730931.2	No blastN hit	No blastN hit	NCBI cDNA	SGCG	sp|Q8SQ72|SGCG_CANFA Gamma-sarcoglycan OS=Canis familiaris GN=SGCG PE=3 SV=1	3.37875e-77
6	5	CATGTCGTCCACAATTGTTGACTTCA	1	14	1	0	0	14	0.345	0.345	CR657710.2	ENSTNIT00000007795	chrUn_random : from 18104987 to 18105012	NCBI cDNA	SH3BG	sp|Q9WUZ7|SH3BG_MOUSE SH3 domain-binding glutamic acid-rich protein OS=Mus musculus GN=Sh3bgr PE=2 SV=1	2.59903e-36
6	2	CATGTTTTACTTTGTTTTTGTCATTT	1	8	0	1	0	8	1	2.89855	CR662170.2	No blastN hit	No blastN hit	NCBI cDNA	SMPX	sp|Q925F0|SMPX_RAT Small muscular protein OS=Rattus norvegicus GN=Smpx PE=2 SV=1	5.23801e-15
6		CATGCGCAGGCAGGCGGAGCTGGAGC	0	15	1	1	1	43.4783	1	1	CR727253.1	ENSTNIT00000004699	chrUn_random : from 40741414 to 40741439	NCBI cDNA	SMYD1	sp|Q8NB12|SMYD1_HUMAN SET and MYND domain-containing protein 1 OS=Homo sapiens GN=SMYD1 PE=2 SV=1	1.18852e-89
6		CATGGGAAGAACCACTTCTACGTGAC	0	7	0	0	0	20.2899	1	1	CR658683.1	No blastN hit	No blastN hit	NCBI cDNA	SMYD2	sp|Q7M6Z3|SMYD2_RAT SET and MYND domain-containing protein 2 OS=Rattus norvegicus GN=Smyd2 PE=2 SV=1	2.80571e-142
6	2	CATGCCCTTCTCCGTCCCCTGCACCA	0	9	0	1	0	26.087	1	2.89855	CR724799.1	ENSTNIT00000012816	chr3 : from 10174603 to 10174628	NCBI cDNA	SRCA	sp|Q7TQ48|SRCA_MOUSE Sarcalumenin OS=Mus musculus GN=Srl PE=1 SV=1	0
6	2	CATGAAAATGATGCTTTATTCGTCTT	1	10	0	3	1	10	2.89855	8.69565	No blastN hit	ENSTNIT00000008242	chrUn_random : from 36941246 to 36941271	Ensembl cDNA	SSDH	sp|Q6A2H2|SSDH_PONPY Succinate-semialdehyde dehydrogenase, mitochondrial OS=Pongo pygmaeus GN=ALDH5A1 PE=2 SV=2	1.69824e-167
6	2	CATGTTTCTATGCATAGGCCTTTCAT	1	6	0	1	0	6	1	2.89855	CR670949.1	ENSTNIT00000003485	chr21 : from 5687030 to 5687055	NCBI cDNA	STMN1	sp|P54227|STMN1_MOUSE Stathmin OS=Mus musculus GN=Stmn1 PE=1 SV=2	1.3238e-40
6	6	CATGTGAAGACGAGTGGAAGGGAGGG	0	33	0	1	1	95.6522	2.89855	2.89855	CR659463.2	ENSTNIT00000000611	chr3 : from 13394839 to 13394864	NCBI cDNA	TELT	sp|Q6T8D8|TELT_BOVIN Telethonin OS=Bos taurus GN=TCAP PE=2 SV=1	1.50689e-10
6	1	CATGCGTCTGTGCGTGTGCGTGTGTG	2	20	2	2	1	10	0.5	1	CR659463.2	No blastN hit	No blastN hit	NCBI cDNA	TELT	sp|Q6T8D8|TELT_BOVIN Telethonin OS=Bos taurus GN=TCAP PE=2 SV=1	1.50689e-10
6		CATGATGTAAAGCTCTGATGCTGTTC	0	13	0	0	0	37.6812	1	1	No blastN hit	No blastN hit	chrUn_random : from 35063359 to 35063384	genome 1000bp fragment	TITIN	sp|A2ASS6|TITIN_MOUSE Titin OS=Mus musculus GN=Ttn PE=1 SV=1	2.43582e-07
6		CATGCTTCGCCAGCAGAGATTGAGAT	2	14	3	2	2	7	0.666667	0.666667	CR658766.2	ENSTNIT00000009088	No blastN hit	NCBI cDNA	TMOD4	sp|Q9JLH8|TMOD4_MOUSE Tropomodulin-4 OS=Mus musculus GN=Tmod4 PE=2 SV=1	3.12234e-116
6	1	CATGAAAGGGGTTGAATAAAGGAGCA	2	12	3	2	1	6	0.333333	0.666667	CR659320.2	ENSTNIT00000005184	chr9 : from 10543618 to 10543643	NCBI cDNA	TNNC1	sp|P63317|TNNC1_PIG Troponin C, slow skeletal and cardiac muscles OS=Sus scrofa GN=TNNC1 PE=1 SV=1	5.10921e-56
6	1	CATGTTCCTCCGTGTCAGAACGAAAC	5	25	5	3	2	5	0.4	0.6	CR678933.1	ENSTNIT00000023166	chrUn_random : from 38413339 to 38413364	NCBI cDNA	TNNC2	sp|P81660|TNNC2_ANGAN Troponin C, skeletal muscle OS=Anguilla anguilla PE=1 SV=1	1.94021e-64
6	4	CATGGAGGTGGCTCAGTAACTTGGTC	0	15	0	0	2	43.4783	5.7971	1	CR671335.1	No blastN hit	chrUn_random : from 38409127 to 38409152	NCBI cDNA	TNNC2	sp|P81660|TNNC2_ANGAN Troponin C, skeletal muscle OS=Anguilla anguilla PE=1 SV=1	3.22173e-54
6	3	CATGAATAAACAGGCCGCTTCAGCCT	5	23	5	1	3	4.6	0.6	0.2	CR632896.2	ENSTNIT00000014164	chr19 : from 2872764 to 2872789	NCBI cDNA	TNNI1	sp|P02645|TNNI1_RABIT Troponin I, slow skeletal muscle OS=Oryctolagus cuniculus GN=TNNI1 PE=1 SV=1	1.45641e-45
6	5	CATGGAGGGCCGGAAGAAGCTGTTTG	3	21	1	0	0	7	0.345	0.345	CR663025.2	ENSTNIT00000003463	chr13 : from 10166860 to 10166885	NCBI cDNA	TNNI1	sp|P13413|TNNI1_RAT Troponin I, slow skeletal muscle OS=Rattus norvegicus GN=Tnni1 PE=1 SV=2	4.66082e-28
6		CATGTGATTTTCCAAGGTGTCCAAAC	3	92	11	6	16	30.6667	1.45455	0.545455	CR657713.1	ENSTNIT00000005521	chr13 : from 13242616 to 13242641	NCBI cDNA	TNNI2	sp|P13412|TNNI2_MOUSE Troponin I, fast skeletal muscle OS=Mus musculus GN=Tnni2 PE=1 SV=2	2.07192e-40
6	3	CATGCTGAAGGCGCTGCTGGGCTCCA	0	8	1	0	2	23.1884	2	0.345	CR678178.2	ENSTNIT00000005520	chr13 : from 13248905 to 13248930	NCBI cDNA	TNNI2	sp|P68247|TNNI2_COTJA Troponin I, fast skeletal muscle OS=Coturnix coturnix japonica GN=TNNI2 PE=3 SV=2	1.95715e-33
6	4	CATGGACCTGAGGTCCAACCTGAAGC	1	69	0	0	1	69	2.89855	1	CR656884.2	ENSTNIT00000000350	chr13 : from 13257962 to 13257987	NCBI cDNA	TNNI2	sp|P68247|TNNI2_COTJA Troponin I, fast skeletal muscle OS=Coturnix coturnix japonica GN=TNNI2 PE=3 SV=2	2.25375e-33
6	1	CATGGAGGGCAGAAAGAAGCTGTTTG	0	14	1	1	0	40.5797	0.345	1	CR657546.2	No blastN hit	No blastN hit	NCBI cDNA	TNNI3	sp|P50754|TNNI3_XENLA Troponin I, cardiac muscle OS=Xenopus laevis GN=tnni3 PE=2 SV=2	1.44391e-42
6		CATGGTATCAAAACAATAAATGTCAT	11	122	6	4	8	11.0909	1.33333	0.666667	CR659455.2	No blastN hit	No blastN hit	NCBI cDNA	TNNT2	sp|P02642|TNNT2_CHICK Troponin T, cardiac muscle isoforms OS=Gallus gallus GN=TNNT2 PE=2 SV=2	4.68628e-31
6	3	CATGGAGAAACTGAAGCTGCAGAAGT	3	60	2	1	4	20	2	0.5	CR657076.1	ENSTNIT00000005517	chr13 : from 13276073 to 13276098	NCBI cDNA	TNNT3	sp|P06398|TNNT3_COTJA Troponin T, fast skeletal muscle isoforms OS=Coturnix coturnix japonica GN=TNNT3 PE=2 SV=4	6.49601e-40
6	3	CATGGTGATGGTGGACGTTGGAACCT	1	22	1	0	1	22	1	0.345	CR656992.1	ENSTNIT00000005517	chr13 : from 13272284 to 13272309	NCBI cDNA	TNNT3	sp|P06398|TNNT3_COTJA Troponin T, fast skeletal muscle isoforms OS=Coturnix coturnix japonica GN=TNNT3 PE=2 SV=4	1.32396e-31
6	5	CATGCTAGACAGAGCTGACTTCTTCT	0	6	1	0	0	17.3913	0.345	0.345	CR656992.1	ENSTNIT00000005517	chr13 : from 13275578 to 13275603	NCBI cDNA	TNNT3	sp|P06398|TNNT3_COTJA Troponin T, fast skeletal muscle isoforms OS=Coturnix coturnix japonica GN=TNNT3 PE=2 SV=4	1.32396e-31
6		CATGTTTCTTCATTCTTCATTTGTCA	2	24	0	0	0	12	1	1	CR656922.1	ENSTNIT00000000131	chr5 : from 2558454 to 2558479	NCBI cDNA	TPM1	sp|P84335|TPM1_LIZAU Tropomyosin alpha-1 chain OS=Liza aurata PE=1 SV=1	8.70823e-125
6		CATGCAGATCTTTTGAGCCGCATTGC	10	261	3	2	4	26.1	1.33333	0.666667	CR656920.1	ENSTNIT00000000131	chr5 : from 2558535 to 2558560	NCBI cDNA	TPM1	sp|P84335|TPM1_LIZAU Tropomyosin alpha-1 chain OS=Liza aurata PE=1 SV=1	1.37738e-119
6	4	CATGGCTCAGCTCATAAAGAACATTG	0	9	0	0	1	26.087	2.89855	1	CR661056.1	ENSTNIT00000004217	chr13 : from 7297833 to 7297858	NCBI cDNA	TPM1	sp|P84335|TPM1_LIZAU Tropomyosin alpha-1 chain OS=Liza aurata PE=1 SV=1	5.6663e-119
6	3	CATGTTGTTTGAGACCGATGCAGCAG	1	113	6	3	7	113	1.16667	0.5	CR703003.1	ENSTNIT00000004217	chr13 : from 7297811 to 7297836	NCBI cDNA	TPM1	sp|P84335|TPM1_LIZAU Tropomyosin alpha-1 chain OS=Liza aurata PE=1 SV=1	1.20357e-109
6		CATGCTCTTCATCAGGAGTCTGTCCT	28	142	25	21	29	5.07143	1.16	0.84	CR692590.1	No blastN hit	chrUn_random : from 74587093 to 74587118	NCBI cDNA	TPM1	sp|Q01173|TPM1_XENLA Tropomyosin alpha-1 chain OS=Xenopus laevis GN=tpm1 PE=2 SV=1	2.08969e-77
6		CATGTATGATGGACGTGTGTCCTCTG	4	22	1	1	1	5.5	1	1	CR661122.2	No blastN hit	No blastN hit	NCBI cDNA	TPM1	sp|P84335|TPM1_LIZAU Tropomyosin alpha-1 chain OS=Liza aurata PE=1 SV=1	1.23572e-27
6	1	CATGTTATCGGGGATTATACGAGTGG	2	14	1	1	0	7	0.345	1	CR658610.2	No blastN hit	No blastN hit	NCBI cDNA	UCP2	sp|P70406|UCP2_MOUSE Mitochondrial uncoupling protein 2 OS=Mus musculus GN=Ucp2 PE=2 SV=1	8.35232e-102
6	5	CATGGCGTTGTAGGTCGGAGACAGTT	0	9	3	0	0	26.087	0.115	0.115	CR704284.2	ENSTNIT00000017596	chr16 : from 8058376 to 8058401	NCBI cDNA	USF2	sp|Q15853|USF2_HUMAN Upstream stimulatory factor 2 OS=Homo sapiens GN=USF2 PE=1 SV=1	1.70206e-59
6	4	CATGTATCAGCTGGGAGTGGAGAAGG	3	27	0	0	4	9	11.5942	1	CR664362.2	No blastN hit	No blastN hit	NCBI cDNA	USMG5	sp|Q9JJW3|USMG5_RAT Up-regulated during skeletal muscle growth protein 5 OS=Rattus norvegicus GN=Usmg5 PE=2 SV=1	1.73548e-10
6	2	CATGGTTGTTGCCTACAGAGGAGTGT	0	9	0	1	0	26.087	1	2.89855	No blastN hit	No blastN hit	chr10 : from 5970492 to 5970517	genome 1000bp fragment	TDR9	sp|Q14BI7|TDR9_MOUSE Putative ATP-dependent RNA helicase TDRD9 OS=Mus musculus GN=Tdrd9 PE=2 SV=2	1.09457e-17
6	1	CATGGCGTTTGTTGACAGGAGCCACT	1	9	1	1	0	9	0.345	1	No blastN hit	No blastN hit	chrUn_random : from 48340755 to 48340780	genome 1000bp fragment	2011-12-01	sp|P18169|DEC11_DROME Defective chorion-1 protein, FC125 isoform OS=Drosophila melanogaster GN=dec-1 PE=2 SV=2	213884
6	5	CATGTAATTATTTCCTAGACCTTTAT	2	8	1	0	0	4	0.345	0.345	CR707122.2	No blastN hit	chrUn_random : from 99347026 to 99347051	NCBI cDNA	ARI5A	sp|Q3SWY1|ARI5A_BOVIN AT-rich interactive domain-containing protein 5A OS=Bos taurus GN=ARID5A PE=2 SV=1	0.762987
6	4	CATGATTCAATAAAGCGTTTGACTAA	0	6	0	0	1	17.3913	2.89855	1	No blastN hit	No blastN hit	chr13 : from 5233029 to 5233054	genome 1000bp fragment	ARMI	sp|Q6J5K9|ARMI_DROME Probable RNA helicase armi OS=Drosophila melanogaster GN=armi PE=2 SV=3	622306
6		CATGACCTTGTGTTTGTGTGTTGAAG	0	16	0	0	0	46.3768	1	1	CR710279.2	No blastN hit	chrUn_random : from 106705525 to 106705550	NCBI cDNA	ASPM	sp|P62297|ASPM_SHEEP Abnormal spindle-like microcephaly-associated protein homolog (Fragment) OS=Ovis aries GN=ASPM PE=2 SV=1	80083
6	3	CATGAAAAGATGTGACACGGTTACAC	0	9	2	0	1	26.087	0.5	0.1725	CR657696.2	No blastN hit	No blastN hit	NCBI cDNA	CA127	sp|Q8N9H9|CA127_HUMAN Uncharacterized protein C1orf127 OS=Homo sapiens GN=C1orf127 PE=2 SV=2	0.890335
6	2	CATGCAGTAGTGAATGTGGCAGTCTG	0	6	1	4	0	17.3913	0.345	4	No blastN hit	No blastN hit	chr11 : from 11843645 to 11843670	genome 1000bp fragment	CF132	sp|Q5T0Z8|CF132_HUMAN Uncharacterized protein C6orf132 OS=Homo sapiens GN=C6orf132 PE=2 SV=3	0.00206683
6		CATGACCAATCGATTGGACTTAGGTC	2	10	0	0	0	5	1	1	No blastN hit	No blastN hit	chr7 : from 2455194 to 2455219	genome 1000bp fragment	CHEB1	sp|Q311M8|CHEB1_DESDG Chemotaxis response regulator protein-glutamate methylesterase 1 OS=Desulfovibrio desulfuricans (strain G20) GN=cheB1 PE=3 SV=1	163765
6		CATGCTAGACATTAGATTGTGTCATT	1	6	0	0	0	6	1	1	CR717275.2	No blastN hit	chr21 : from 3202693 to 3202718	NCBI cDNA	CHS7	sp|P38843|CHS7_YEAST Chitin synthase export chaperone OS=Saccharomyces cerevisiae GN=CHS7 PE=1 SV=1	390015
6	2	CATGTACAGCAGCTTATTTTAGGAGC	2	10	0	2	0	5	1	5.7971	CR636145.1	No blastN hit	chr1 : from 7186838 to 7186863	NCBI cDNA	CLC4A	sp|Q67EQ0|CLC4A_RAT C-type lectin domain family 4 member A OS=Rattus norvegicus GN=Clec4a PE=2 SV=1	699983
6	2	CATGCCTAGAAGGAAGAAAGGAGTGA	16	83	15	34	10	5.1875	0.666667	2.26667	CR669960.2	No blastN hit	No blastN hit	NCBI cDNA	COX81	sp|Q863F9|COX81_TARSY Cytochrome c oxidase polypeptide 8H, mitochondrial OS=Tarsius syrichta GN=COX8H PE=3 SV=1	0.0114222
6	2	CATGCAAATATCTCCTACTGAACCTC	0	16	0	1	0	46.3768	1	2.89855	CR722814.2	No blastN hit	chr4 : from 6819122 to 6819147	NCBI cDNA	CYOE	sp|Q8D350|CYOE_WIGBR Protoheme IX farnesyltransferase OS=Wigglesworthia glossinidia brevipalpis GN=cyoE PE=3 SV=1	652948
6	2	CATGTTGGATATTAAAACAATGAATT	2	7	0	3	0	3.5	1	8.69565	No blastN hit	No blastN hit	chr3 : from 14191273 to 14191298	genome 1000bp fragment	ELOB	sp|Q15370|ELOB_HUMAN Transcription elongation factor B polypeptide 2 OS=Homo sapiens GN=TCEB2 PE=1 SV=1	0.991226
6		CATGATCAGGTGAGACTGTTTGTGCT	0	10	0	0	0	28.9855	1	1	No blastN hit	No blastN hit	chr11 : from 6926161 to 6926186	genome 1000bp fragment	EPC1	sp|Q9H2F5|EPC1_HUMAN Enhancer of polycomb homolog 1 OS=Homo sapiens GN=EPC1 PE=1 SV=1	279341
6	3	CATGCTTTATTAAATCAATAATGGGA	1	13	1	0	2	13	2	0.345	CR673278.2	No blastN hit	chrUn_random : from 35207693 to 35207718	NCBI cDNA	FH7	sp|Q6K8Z4|FH7_ORYSJ Formin-like protein 7 OS=Oryza sativa subsp. japonica GN=FH7 PE=2 SV=2	104289
6	5	CATGTCAACTTAAAATAAATGTTTAC	0	9	3	0	1	26.087	0.333333	0.115	CR658413.2	ENSTNIT00000014287	chrUn_random : from 4481101 to 4481126	NCBI cDNA	HSPB9	sp|Q9DAM3|HSPB9_MOUSE Heat shock protein beta-9 OS=Mus musculus GN=Hspb9 PE=2 SV=1	0.59973
6	1	CATGAGCCAATAACTCAATAAACCAG	3	14	3	1	1	4.66667	0.333333	0.333333	CR657366.2	ENSTNIT00000014793	chrUn_random : from 29207999 to 29208024	NCBI cDNA	IF2	sp|A4QEZ2|IF2_CORGB Translation initiation factor IF-2 OS=Corynebacterium glutamicum (strain R) GN=infB PE=3 SV=1	0.327818
6	6	CATGTTTACTACAGCCTGTGTTTGCT	2	36	1	1	3	18	3	1	No blastN hit	No blastN hit	chr5 : from 8636262 to 8636287	genome 1000bp fragment	ITBX	sp|P11584|ITBX_DROME Integrin beta-PS OS=Drosophila melanogaster GN=mys PE=1 SV=3	622306
6		CATGTCTTGTGAAACTTTTTCCCGGT	3	13	2	3	2	4.33333	1	1.5	CR710305.2	ENSTNIT00000000646	chrUn_random : from 107086604 to 107086629	NCBI cDNA	JMJD3	sp|O15054|JMJD3_HUMAN Histone demethylase JMJD3 OS=Homo sapiens GN=JMJD3 PE=1 SV=3	0.00115391
6	1	CATGCAGAACCACTCGCAGTCTCCAT	0	6	1	1	0	17.3913	0.345	1	CR710305.2	ENSTNIT00000000646	chrUn_random : from 107086744 to 107086769	NCBI cDNA	JMJD3	sp|O15054|JMJD3_HUMAN Histone demethylase JMJD3 OS=Homo sapiens GN=JMJD3 PE=1 SV=3	0.00115391
6		CATGTTATGTTATTTCATCAATAAAA	0	23	0	0	0	66.6667	1	1	CR726390.2	No blastN hit	chr3 : from 8019095 to 8019120	NCBI cDNA	KINC	sp|P39764|KINC_BACSU Sporulation kinase C OS=Bacillus subtilis GN=kinC PE=3 SV=1	891752
6		CATGTCTGTGTGGGGCTGAAATGATT	0	6	0	0	0	17.3913	1	1	No blastN hit	No blastN hit	chrUn_random : from 78980038 to 78980063	genome 1000bp fragment	MYH3	sp|P13541|MYH3_MOUSE Myosin-3 OS=Mus musculus GN=Myh3 PE=2 SV=2	1.2803e-05
6	1	CATGATTTCTGTCGCAAATTAAATAA	5	15	1	1	0	3	0.345	1	CR694827.2	No blastN hit	chr7 : from 2103599 to 2103624	NCBI cDNA	No blastX hit	No blastX hit	No blastX hit
6	6	CATGCAGCTATGAGAGGCCACTGGAG	1	16	0	1	3	16	8.69565	2.89855	No blastN hit	No blastN hit	chrUn_random : from 107426504 to 107426529	genome 1000bp fragment	No blastX hit	No blastX hit	No blastX hit
6		CATGATTTAGCCAGCAAACCTTAGGC	6	70	6	10	7	11.6667	1.16667	1.66667	CR688806.1	ENSTNIT00000003034	chrUn_random : from 68879968 to 68879993	NCBI cDNA	No blastX hit	No blastX hit	No blastX hit
6	5	CATGAACCTAAAGAAACTGAGGATGT	0	6	1	0	0	17.3913	0.345	0.345	No blastN hit	No blastN hit	chr10 : from 8680989 to 8681014	genome 1000bp fragment	No blastX hit	No blastX hit	No blastX hit
6	1	CATGATGTTTTTGTGCTCTATTTTGG	3	18	4	4	2	6	0.5	1	No blastN hit	No blastN hit	chr16 : from 6500048 to 6500073	genome 1000bp fragment	No blastX hit	No blastX hit	No blastX hit
6	2	CATGGCTTGTTCTAGTAAAGTTACAT	0	6	0	2	0	17.3913	1	5.7971	No blastN hit	No blastN hit	chrUn_random : from 100450555 to 100450580	genome 1000bp fragment	No blastX hit	No blastX hit	No blastX hit
6		CATGTCAGATCACATTATTGTGTCTG	0	6	0	0	0	17.3913	1	1	No blastN hit	No blastN hit	chr11 : from 8570509 to 8570534	genome 1000bp fragment	No blastX hit	No blastX hit	No blastX hit
6	2	CATGTTATGTCACCTGTAGTAAGTTC	3	9	0	5	1	3	2.89855	14.4928	No blastN hit	No blastN hit	chr7 : from 2397955 to 2397980	genome 1000bp fragment	No blastX hit	No blastX hit	No blastX hit
6	1	CATGTTCTGAGTAAAAGAAGGGTTGA	4	12	2	2	1	3	0.5	1	No blastN hit	No blastN hit	chr21_random : from 162656 to 162681	genome 1000bp fragment	NOTC4	sp|Q99466|NOTC4_HUMAN Neurogenic locus notch homolog protein 4 OS=Homo sapiens GN=NOTCH4 PE=1 SV=2	213884
6	6	CATGACGCCTTGCTTAGCCACACCCC	0	12	0	1	1	34.7826	2.89855	2.89855	CR671930.2	ENSTNIT00000007165	chrUn_random : from 68878860 to 68878885	NCBI cDNA	NU6M	sp|Q9ZXX5|NU6M_PAPHA NADH-ubiquinone oxidoreductase chain 6 OS=Papio hamadryas GN=MT-ND6 PE=3 SV=1	602466
6	2	CATGAAGGACAATTACGAAGGTAGCC	1	31	1	4	0	31	0.345	4	CR671930.2	ENSTNIT00000007165	chrUn_random : from 68879088 to 68879113	NCBI cDNA	NU6M	sp|Q9ZXX5|NU6M_PAPHA NADH-ubiquinone oxidoreductase chain 6 OS=Papio hamadryas GN=MT-ND6 PE=3 SV=1	602466
6		CATGATGTTATTGCCTTTTGTTCCAT	0	17	0	0	0	49.2754	1	1	No blastN hit	No blastN hit	chr10 : from 8693509 to 8693534	genome 1000bp fragment	PER	sp|P92203|PER_DROEQ Period circadian protein (Fragment) OS=Drosophila equinoxialis GN=per PE=3 SV=1	812757
6	6	CATGCCACATAAGATGTTTAATGTTT	1	14	0	3	4	14	11.5942	8.69565	CR677212.2	No blastN hit	chrUn_random : from 102466710 to 102466735	NCBI cDNA	REXON	sp|Q4R9F7|REXON_MACFA Putative RNA exonuclease NEF-sp OS=Macaca fascicularis GN=QtsA-10054 PE=2 SV=1	221113
6	1	CATGATTTATATGTGTCTGAAGATGA	1	8	2	1	0	8	0.1725	0.5	No blastN hit	No blastN hit	chr13 : from 5487527 to 5487552	genome 1000bp fragment	RNF17	sp|Q9BXT8|RNF17_HUMAN RING finger protein 17 OS=Homo sapiens GN=RNF17 PE=1 SV=3	812757
6	6	CATGCACGCGCACACCCACGCGCACA	0	10	1	3	2	28.9855	2	3	CR712135.2	No blastN hit	chr3 : from 29771 to 29796	NCBI cDNA	RNFC	sp|P57215|RNFC_BUCAI Electron transport complex protein rnfC OS=Buchnera aphidicola subsp. Acyrthosiphon pisum GN=rnfC PE=3 SV=1	488175
6		CATGCAAACTCAAATAAAGTCATTGT	1	6	0	0	0	6	1	1	No blastN hit	No blastN hit	chr12 : from 3474067 to 3474092	genome 1000bp fragment	RPH1	sp|P39956|RPH1_YEAST DNA damage-responsive transcriptional repressor RPH1 OS=Saccharomyces cerevisiae GN=RPH1 PE=1 SV=1	812757
6		CATGTAGTTCTATCTACTATGAGACC	1	6	0	0	0	6	1	1	No blastN hit	No blastN hit	chr1 : from 12250563 to 12250588	genome 1000bp fragment	SYM	sp|Q8YAF2|SYM_LISMO Methionyl-tRNA synthetase OS=Listeria monocytogenes GN=metG PE=3 SV=1	622306
6	3	CATGCAAAGACACACACTCAAACACA	0	11	2	0	1	31.8841	0.5	0.1725	No blastN hit	No blastN hit	chrUn_random : from 75140196 to 75140221	genome 1000bp fragment	TCB1	sp|P06333|TCB1_RABIT T-cell receptor beta chain ANA 11 OS=Oryctolagus cuniculus PE=4 SV=1	622306
6	6	CATGCCCCGGAGGGAGCAGAGGCCAA	1	14	0	1	1	14	2.89855	2.89855	CR660545.2	No blastN hit	No blastN hit	NCBI cDNA	TIGD3	sp|Q7TM95|TIGD3_MOUSE Tigger transposable element-derived protein 3 OS=Mus musculus GN=Tigd3 PE=2 SV=1	0.127688
6	2	CATGTTTCCACAACTCAGTCAATTGA	0	6	0	1	0	17.3913	1	2.89855	CR674747.2	No blastN hit	chr3 : from 13395548 to 13395573	NCBI cDNA	U638A	sp|Q5XIN5|U638A_RAT UPF0638 protein A OS=Rattus norvegicus PE=2 SV=2	212929
6		CATGAAGCGCGCACACACCGCCCGTC	0	9	0	0	0	26.087	1	1	CR707253.2	ENSTNIT00000007165	chrUn_random : from 68879548 to 68879573	NCBI cDNA	UFC1	sp|Q1ZXC9|UFC1_DICDI Probable Ufm1-conjugating enzyme 1 OS=Dictyostelium discoideum GN=ufc1 PE=3 SV=1	138969
6	1	CATGGTAAGTGTACCGGAAGGTGCAC	1	22	3	3	1	22	0.333333	1	No blastN hit	ENSTNIT00000007165	chrUn_random : from 68879641 to 68879666	Ensembl cDNA	UFC1	sp|Q1ZXC9|UFC1_DICDI Probable Ufm1-conjugating enzyme 1 OS=Dictyostelium discoideum GN=ufc1 PE=3 SV=1	425044
6	2	CATGTCCTGAAGAGAACAGACCATAA	0	6	0	1	0	17.3913	1	2.89855	CR668592.2	No blastN hit	chrUn_random : from 80164222 to 80164247	NCBI cDNA	UTP10	sp|Q6BXQ6|UTP10_DEBHA U3 small nucleolar RNA-associated protein 10 OS=Debaryomyces hansenii GN=UTP10 PE=3 SV=2	169911
6	2	CATGATAAATAAATGTTGGTTACCTG	7	42	6	18	5	6	0.833333	3	CR685371.2	No blastN hit	chr21 : from 4920345 to 4920370	NCBI cDNA	VE1	sp|P06455|VE1_FPVL Replication protein E1 (Fragment) OS=Avian papillomavirus fpv-l GN=E1 PE=3 SV=1	789507
6	2	CATGTTTGAACCGACGGACGTCTGCT	0	7	0	2	1	20.2899	2.89855	5.7971	No blastN hit	No blastN hit	chr9 : from 8939266 to 8939291	genome 1000bp fragment	YAKA	sp|Q54QV3|YAKA_DICDI Probable serine/threonine-protein kinase yakA OS=Dictyostelium discoideum GN=yakA PE=1 SV=1	812757
6	5	CATGTTAAAACAGCTGATGTTTTGGA	0	29	6	0	1	84.058	0.166667	0.0575	CR705896.2	No blastN hit	chrUn_random : from 102457773 to 102457798	NCBI cDNA	ZBED1	sp|O96006|ZBED1_HUMAN Zinc finger BED domain-containing protein 1 OS=Homo sapiens GN=ZBED1 PE=1 SV=1	1.34909
6	4	CATGGATGGGGAGAAGGATGGAGAGA	0	6	0	0	1	17.3913	2.89855	1	No blastN hit	No blastN hit	chrUn_random : from 58648950 to 58648975	genome 1000bp fragment	ZBT22	sp|Q9Z0G7|ZBT22_MOUSE Zinc finger and BTB domain-containing protein 22 OS=Mus musculus GN=Zbtb22 PE=2 SV=1	36483
6	2	CATGAATTTGCGTTGCTAACGCCACT	14	69	9	19	11	4.92857	1.22222	2.11111	No blastN hit	No blastN hit	No blastN hit	No blastN hit	No blastN hit	No blastN hit	No blastN hit
6	1	CATGCCCGTTCTGCGAGGCGGTGGCA	11	122	19	9	2	11.0909	0.105263	0.473684	No blastN hit	No blastN hit	No blastN hit	No blastN hit	No blastN hit	No blastN hit	No blastN hit
6	6	CATGTACACTACTATAGACTCAGTGT	8	28	1	3	5	3.5	5	3	No blastN hit	No blastN hit	No blastN hit	No blastN hit	No blastN hit	No blastN hit	No blastN hit
6		CATGGGGTGAGAAACGGGGAGAAGGG	6	66	4	4	4	11	1	1	No blastN hit	No blastN hit	No blastN hit	No blastN hit	No blastN hit	No blastN hit	No blastN hit
6	3	CATGCACACGAAGAAGAAGGATGCAC	6	33	6	2	4	5.5	0.666667	0.333333	No blastN hit	No blastN hit	No blastN hit	No blastN hit	No blastN hit	No blastN hit	No blastN hit
6	2	CATGTTCTATTTTGTAACAAGAGAGA	2	12	0	2	0	6	1	5.7971	No blastN hit	No blastN hit	No blastN hit	No blastN hit	No blastN hit	No blastN hit	No blastN hit
6	2	CATGTTCATTTTTTAACTTTTTGTTT	2	8	0	1	0	4	1	2.89855	No blastN hit	No blastN hit	No blastN hit	No blastN hit	No blastN hit	No blastN hit	No blastN hit
6		CATGTAGACTTCTTTGCTGTCTTTTC	2	66	0	0	0	33	1	1	No blastN hit	No blastN hit	No blastN hit	No blastN hit	No blastN hit	No blastN hit	No blastN hit
6	4	CATGTCTTTTCAACTTTTTGCCTTTT	2	17	0	0	2	8.5	5.7971	1	No blastN hit	No blastN hit	No blastN hit	No blastN hit	No blastN hit	No blastN hit	No blastN hit
6		CATGCTGCTGCGCACACCCAACTACG	2	8	0	0	0	4	1	1	No blastN hit	No blastN hit	No blastN hit	No blastN hit	No blastN hit	No blastN hit	No blastN hit
6	5	CATGCTGCTGGACGTCTCGGACCTGC	2	15	2	0	0	7.5	0.1725	0.1725	No blastN hit	No blastN hit	No blastN hit	No blastN hit	No blastN hit	No blastN hit	No blastN hit
6	1	CATGTATTCCTACTGAGGTGATGCCT	2	97	21	15	1	48.5	0.047619	0.714286	No blastN hit	No blastN hit	No blastN hit	No blastN hit	No blastN hit	No blastN hit	No blastN hit
6	2	CATGTTCTTCTTTTATGCTTTGGTAG	2	9	0	2	0	4.5	1	5.7971	No blastN hit	No blastN hit	No blastN hit	No blastN hit	No blastN hit	No blastN hit	No blastN hit
6	3	CATGTCCTCAGCAGTCCGTTGGAGAT	1	9	2	0	1	9	0.5	0.1725	No blastN hit	No blastN hit	No blastN hit	No blastN hit	No blastN hit	No blastN hit	No blastN hit
6	2	CATGACTCAGCTTTTTTTCCATCAAC	1	23	0	1	0	23	1	2.89855	No blastN hit	No blastN hit	No blastN hit	No blastN hit	No blastN hit	No blastN hit	No blastN hit
6	4	CATGAAGATGTGCCGGAGCAAGACAG	1	9	0	0	1	9	2.89855	1	No blastN hit	No blastN hit	No blastN hit	No blastN hit	No blastN hit	No blastN hit	No blastN hit
6	2	CATGAGACGGTGACCACTCTGACCCT	1	9	0	1	0	9	1	2.89855	No blastN hit	No blastN hit	No blastN hit	No blastN hit	No blastN hit	No blastN hit	No blastN hit
6	5	CATGTGAAGTTATATTCATCTAGCAC	1	11	1	0	0	11	0.345	0.345	No blastN hit	No blastN hit	No blastN hit	No blastN hit	No blastN hit	No blastN hit	No blastN hit
6	3	CATGTGTGAACTGGACAAACACGGAC	1	19	2	0	1	19	0.5	0.1725	No blastN hit	No blastN hit	No blastN hit	No blastN hit	No blastN hit	No blastN hit	No blastN hit
6		CATGCTGCTGTACTAGACGTAGGTTG	1	9	0	0	0	9	1	1	No blastN hit	No blastN hit	No blastN hit	No blastN hit	No blastN hit	No blastN hit	No blastN hit
6	4	CATGACTTATTGTGTTATCTGTATTG	1	8	0	0	1	8	2.89855	1	No blastN hit	No blastN hit	No blastN hit	No blastN hit	No blastN hit	No blastN hit	No blastN hit
6	4	CATGGCTGGAAAGGAGTAAAGCGCCT	1	15	0	0	2	15	5.7971	1	No blastN hit	No blastN hit	No blastN hit	No blastN hit	No blastN hit	No blastN hit	No blastN hit
6		CATGGCAACAGTAATACTGCCCTTAT	1	6	0	0	0	6	1	1	No blastN hit	No blastN hit	No blastN hit	No blastN hit	No blastN hit	No blastN hit	No blastN hit
6	2	CATGATGTTCTGTGGAAAAACGATGA	1	6	0	1	0	6	1	2.89855	No blastN hit	No blastN hit	No blastN hit	No blastN hit	No blastN hit	No blastN hit	No blastN hit
6	3	CATGCAAAGTCTGAATGACATTTCCA	1	10	1	0	1	10	1	0.345	No blastN hit	No blastN hit	No blastN hit	No blastN hit	No blastN hit	No blastN hit	No blastN hit
6		CATGTCTGAGGGCAGTGATTTCTTCT	0	7	0	0	0	20.2899	1	1	No blastN hit	No blastN hit	No blastN hit	No blastN hit	No blastN hit	No blastN hit	No blastN hit
6		CATGTTTTTGTGTACATTACAGAAGT	0	9	0	0	0	26.087	1	1	No blastN hit	No blastN hit	No blastN hit	No blastN hit	No blastN hit	No blastN hit	No blastN hit
6	5	CATGATTAAAAACCTGAAAACTCCAA	0	24	1	0	0	69.5652	0.345	0.345	No blastN hit	No blastN hit	No blastN hit	No blastN hit	No blastN hit	No blastN hit	No blastN hit
6		CATGAAAATGTGTGACGGTCGCGATC	0	10	0	0	0	28.9855	1	1	No blastN hit	No blastN hit	No blastN hit	No blastN hit	No blastN hit	No blastN hit	No blastN hit
6		CATGGGAATTTTTTGTTGTTGTTGAC	0	17	0	0	0	49.2754	1	1	No blastN hit	No blastN hit	No blastN hit	No blastN hit	No blastN hit	No blastN hit	No blastN hit
6	2	CATGACAAATATTAACGCTACAGAGA	0	21	0	2	0	60.8696	1	5.7971	No blastN hit	No blastN hit	No blastN hit	No blastN hit	No blastN hit	No blastN hit	No blastN hit
6		CATGCGGCTGTACTAGACGTAGTTGT	0	6	0	0	0	17.3913	1	1	No blastN hit	No blastN hit	No blastN hit	No blastN hit	No blastN hit	No blastN hit	No blastN hit
6	5	CATGGTCCTGCAGGTACAGTTGGAGA	0	13	2	0	0	37.6812	0.1725	0.1725	No blastN hit	No blastN hit	No blastN hit	No blastN hit	No blastN hit	No blastN hit	No blastN hit
6	3	CATGTGAATGTATAACTGTATATACT	0	8	1	0	1	23.1884	1	0.345	No blastN hit	No blastN hit	No blastN hit	No blastN hit	No blastN hit	No blastN hit	No blastN hit
6		CATGGGAATTTTTGTTGTTGTTGACT	0	6	0	0	0	17.3913	1	1	No blastN hit	No blastN hit	No blastN hit	No blastN hit	No blastN hit	No blastN hit	No blastN hit
6		CATGTCTTTGCAAAAATCTTTGTGAA	0	7	0	0	0	20.2899	1	1	No blastN hit	No blastN hit	No blastN hit	No blastN hit	No blastN hit	No blastN hit	No blastN hit
6		CATGCTGCTGTACTAGACGTAGTGTA	0	8	0	0	0	23.1884	1	1	No blastN hit	No blastN hit	No blastN hit	No blastN hit	No blastN hit	No blastN hit	No blastN hit
6		CATGGTAGGCAGGCACTTTCAATGTG	0	6	0	0	0	17.3913	1	1	No blastN hit	No blastN hit	No blastN hit	No blastN hit	No blastN hit	No blastN hit	No blastN hit
6		CATGCAACTGAAGCGGATGATGATGA	0	6	0	0	0	17.3913	1	1	No blastN hit	No blastN hit	No blastN hit	No blastN hit	No blastN hit	No blastN hit	No blastN hit
6		CATGTTGTACAAATAGGATTTGTTCT	0	8	0	0	0	23.1884	1	1	No blastN hit	No blastN hit	No blastN hit	No blastN hit	No blastN hit	No blastN hit	No blastN hit
6		CATGTGCGTTTATTGGGTTGTTGTGT	0	6	0	0	0	17.3913	1	1	No blastN hit	No blastN hit	No blastN hit	No blastN hit	No blastN hit	No blastN hit	No blastN hit
6	5	CATGACTCAGCTTTTTTCCATCAACT	0	7	1	0	0	20.2899	0.345	0.345	No blastN hit	No blastN hit	No blastN hit	No blastN hit	No blastN hit	No blastN hit	No blastN hit
6	2	CATGCACGCACACACTCACACACACA	0	6	0	1	0	17.3913	1	2.89855	No blastN hit	No blastN hit	No blastN hit	No blastN hit	No blastN hit	No blastN hit	No blastN hit
6		CATGAAAGATCAGGGACGAACGCGCT	0	6	0	0	0	17.3913	1	1	No blastN hit	No blastN hit	No blastN hit	No blastN hit	No blastN hit	No blastN hit	No blastN hit
6		CATGTTTATTAATTAAATGTGGTGTG	0	11	0	0	0	31.8841	1	1	No blastN hit	No blastN hit	No blastN hit	No blastN hit	No blastN hit	No blastN hit	No blastN hit
6	4	CATGGCTGTATACACTGTAGCGTGGA	0	6	0	0	1	17.3913	2.89855	1	No blastN hit	No blastN hit	No blastN hit	No blastN hit	No blastN hit	No blastN hit	No blastN hit
6	2	CATGCGTTTGTTCCCAAAGTTGTCTC	0	11	0	2	0	31.8841	1	5.7971	No blastN hit	No blastN hit	No blastN hit	No blastN hit	No blastN hit	No blastN hit	No blastN hit
6		CATGTGCGCTTTATTGGGTTGTCGTG	0	7	0	0	0	20.2899	1	1	No blastN hit	No blastN hit	No blastN hit	No blastN hit	No blastN hit	No blastN hit	No blastN hit
6	4	CATGAGCATAACCAACATCTGTACAA	0	6	0	0	1	17.3913	2.89855	1	No blastN hit	No blastN hit	No blastN hit	No blastN hit	No blastN hit	No blastN hit	No blastN hit
6		CATGCTTTGTTGTTTTGTCTGTTGTT	0	7	0	0	0	20.2899	1	1	No blastN hit	No blastN hit	No blastN hit	No blastN hit	No blastN hit	No blastN hit	No blastN hit
6		CATGCTGCTGCGTGCATCAACTACGT	0	6	0	0	0	17.3913	1	1	No blastN hit	No blastN hit	No blastN hit	No blastN hit	No blastN hit	No blastN hit	No blastN hit
6	3	CATGTGACTGTAATTAATATTTATTT	0	10	1	0	1	28.9855	1	0.345	No blastN hit	No blastN hit	No blastN hit	No blastN hit	No blastN hit	No blastN hit	No blastN hit
6	4	CATGCTGCTGCGTGCATCTATCGATG	0	7	0	0	2	20.2899	5.7971	1	No blastN hit	No blastN hit	No blastN hit	No blastN hit	No blastN hit	No blastN hit	No blastN hit
6	2	CATGTTTGTTCACCATTGCAAGGAAA	0	7	0	1	0	20.2899	1	2.89855	No blastN hit	No blastN hit	No blastN hit	No blastN hit	No blastN hit	No blastN hit	No blastN hit
6	4	CATGCTGCTGCGTCGATCGTCTATCG	0	8	0	0	1	23.1884	2.89855	1	No blastN hit	No blastN hit	No blastN hit	No blastN hit	No blastN hit	No blastN hit	No blastN hit
6		CATGGCTGCTTCAATAAAATCAACAA	0	15	0	0	0	43.4783	1	1	No blastN hit	No blastN hit	No blastN hit	No blastN hit	No blastN hit	No blastN hit	No blastN hit
6	4	CATGAGACTGTGTGTGTGTGTGTGCG	0	7	0	0	1	20.2899	2.89855	1	No blastN hit	No blastN hit	No blastN hit	No blastN hit	No blastN hit	No blastN hit	No blastN hit
6	4	CATGATTTAGGGATTCCCTACAAACT	0	7	0	0	1	20.2899	2.89855	1	No blastN hit	No blastN hit	No blastN hit	No blastN hit	No blastN hit	No blastN hit	No blastN hit
6	4	CATGGCTGGAAAGGAGTAAAGCGCCC	0	9	0	0	2	26.087	5.7971	1	No blastN hit	No blastN hit	No blastN hit	No blastN hit	No blastN hit	No blastN hit	No blastN hit
	2	CATGGTGCATTTACCCATAAGTAACA	2	3	1	6	1	1.5	1	6	CR680678.2	ENSTNIT00000016510	chr8 : from 10255456 to 10255481	NCBI cDNA	1433B	sp|A4K2U9|1433B_PONAB 14-3-3 protein beta/alpha OS=Pongo abelii GN=YWHAB PE=3 SV=1	2.31662e-85
	2	CATGTGCACTTTATTGGGATTGTTTG	26	14	15	51	28	0.538462	1.86667	3.4	CR671421.2	No blastN hit	No blastN hit	NCBI cDNA	ACTB	sp|P68143|ACTB_OREMO Actin, cytoplasmic 1 OS=Oreochromis mossambicus GN=actb PE=2 SV=1	0
	2	CATGTCATAGCTGCTCACTAAATCCA	63	95	0	69	3	1.50794	8.69565	200	CR693834.1	No blastN hit	No blastN hit	NCBI cDNA	APOEB	sp|O42364|APOEB_DANRE Apolipoprotein Eb OS=Danio rerio GN=apoeb PE=2 SV=1	2.88178e-71
	2	CATGCAGAAGGAGCAAACACAGCCTC	0	2	2	10	0	5.7971	0.1725	5	CR731823.1	No blastN hit	No blastN hit	NCBI cDNA	ARMET	sp|P80513|ARMET_BOVIN Protein ARMET OS=Bos taurus GN=ARMET PE=1 SV=2	1.57104e-57
	2	CATGAATGAACCATAAATTGGTGCAC	2	1	0	8	1	0.5	2.89855	23.1884	No blastN hit	No blastN hit	chr11 : from 7229353 to 7229378	genome 1000bp fragment	ARPC4	sp|P58798|ARPC4_CAEEL Probable actin-related protein 2/3 complex subunit 4 OS=Caenorhabditis elegans GN=arx-6 PE=3 SV=1	2.26378e-26
	2	CATGGATTTTGAGTCTAGTGTGCAGA	145	92	91	191	69	0.634483	0.758242	2.0989	CR661814.2	No blastN hit	No blastN hit	NCBI cDNA	B2MG	sp|Q03422|B2MG_CYPCA Beta-2-microglobulin OS=Cyprinus carpio GN=b2m PE=3 SV=1	4.08322e-25
	2	CATGCTGAGTGCCTTCTGATGACCTT	1	2	0	5	0	2	1	14.4928	CR696617.2	No blastN hit	chr5 : from 13142240 to 13142265	NCBI cDNA	CEBPA	sp|O02754|CEBPA_BOVIN CCAAT/enhancer-binding protein alpha OS=Bos taurus GN=CEBPA PE=3 SV=1	1.89076e-18
	2	CATGTCACTGACCTTTTCCTAAATAA	4	5	3	11	5	1.25	1.66667	3.66667	No blastN hit	No blastN hit	chr12 : from 12113060 to 12113085	genome 1000bp fragment	CH004	sp|Q5E969|CH004_BOVIN Uncharacterized protein C8orf4 homolog OS=Bos taurus PE=3 SV=1	8.92377e-18
	2	CATGTGTTGATGGCCCAGTAGCTCGT	6	1	2	8	1	0.166667	0.5	4	CR658799.1	No blastN hit	No blastN hit	NCBI cDNA	CHAC1	sp|Q5SPB6|CHAC1_DANRE Cation transport regulator-like protein 1 OS=Danio rerio GN=chac1 PE=3 SV=1	2.65256e-81
	2	CATGTAACGAAGCAGCCTACTCGTGG	12	12	7	17	8	1	1.14286	2.42857	CR693178.2	No blastN hit	chr2 : from 3506212 to 3506237	NCBI cDNA	ERD22	sp|P33947|ERD22_HUMAN ER lumen protein retaining receptor 2 OS=Homo sapiens GN=KDELR2 PE=1 SV=1	2.08072e-67
	2	CATGACATCGGCCAGTCAACTTTAGA	0	0	0	5	0	1	1	14.4928	CR683564.1	No blastN hit	No blastN hit	NCBI cDNA	FRIH	sp|P49946|FRIH_SALSA Ferritin, heavy subunit OS=Salmo salar PE=2 SV=1	1.6114e-89
	2	CATGCTCCAAAATAAATTTATTACAG	15	24	10	40	21	1.6	2.1	4	No blastN hit	No blastN hit	chrUn_random : from 60298401 to 60298426	genome 1000bp fragment	GVIN1	sp|Q80SU7|GVIN1_MOUSE Interferon-induced very large GTPase 1 OS=Mus musculus GN=Gvin1 PE=1 SV=1	1.9834e-26
	2	CATGCTGAGAAATGCTGGGGATTTCC	31	55	7	41	7	1.77419	1	5.85714	CR682622.1	No blastN hit	No blastN hit	NCBI cDNA	HA2Q	sp|P20036|HA2Q_HUMAN HLA class II histocompatibility antigen, DP alpha chain OS=Homo sapiens GN=HLA-DPA1 PE=2 SV=1	9.58062e-16
	2	CATGTTTTTAATATTTTAATGCACTG	2	6	3	10	3	3	1	3.33333	CR728981.2	No blastN hit	No blastN hit	NCBI cDNA	HEXB	sp|P07686|HEXB_HUMAN Beta-hexosaminidase subunit beta OS=Homo sapiens GN=HEXB PE=1 SV=3	6.76777e-107
	2	CATGTGATGCTGGCGCCCCTGAGGGA	22	19	2	13	1	0.863636	0.5	6.5	CR726404.1	No blastN hit	No blastN hit	NCBI cDNA	HG2A	sp|P04233|HG2A_HUMAN HLA class II histocompatibility antigen gamma chain OS=Homo sapiens GN=CD74 PE=1 SV=3	4.4788e-26
	2	CATGGACTAATATAAAAGACCTTTTT	5	1	0	6	1	0.2	2.89855	17.3913	CR683438.2	ENSTNIT00000000145	chr9 : from 3605297 to 3605322	NCBI cDNA	HUWE1	sp|P51593|HUWE1_RAT E3 ubiquitin-protein ligase HUWE1 (Fragment) OS=Rattus norvegicus GN=Huwe1 PE=1 SV=2	2.09287e-46
	2	CATGATCACAGGAATAAGGAATGTAC	2	3	1	6	1	1.5	1	6	No blastN hit	No blastN hit	chr11 : from 2998787 to 2998812	genome 1000bp fragment	JAD1B	sp|Q80Y84|JAD1B_MOUSE Histone demethylase JARID1B OS=Mus musculus GN=Jarid1b PE=1 SV=1	1.7436e-10
	2	CATGTCTTGTAAAACTTTTTCTCGGT	3	4	1	8	1	1.33333	1	8	CR717413.2	No blastN hit	chrUn_random : from 107308833 to 107308858	NCBI cDNA	KDM6B	sp|Q5NCY0.1|KDM6B_MOUSE Lysine-specific demethylase 6B; AltName: Jumonji domain-containing protein 3	2e-10
	2	CATGATTCACCACGGCAACAAGTGAA	3	0	1	6	0	0.115	0.345	6	CR686805.2	No blastN hit	No blastN hit	NCBI cDNA	LEG5	sp|P47967|LEG5_RAT Galectin-5 OS=Rattus norvegicus GN=Lgals5 PE=1 SV=2	7.87165e-13
	2	CATGACAAAGGCACTTTTACAGAATT	6	7	4	15	6	1.16667	1.5	3.75	CR734079.2	No blastN hit	No blastN hit	NCBI cDNA	METK2	sp|Q5R5H1|METK2_PONAB S-adenosylmethionine synthetase isoform type-2 OS=Pongo abelii GN=MAT2A PE=2 SV=1	1.56546e-78
	2	CATGTTGCAGCTGATCCCTCTGATAG	2	0	0	6	0	0.1725	1	17.3913	CR644181.2	No blastN hit	chr5 : from 10211883 to 10211908	NCBI cDNA	NMES1	sp|Q5RK28|NMES1_RAT Normal mucosa of esophagus-specific gene 1 protein OS=Rattus norvegicus GN=Nmes1 PE=2 SV=1	3.74777e-06
	2	CATGTGAAGCTGACTGTGTGTTTTCC	5	2	3	12	3	0.4	1	4	CR666902.2	No blastN hit	No blastN hit	NCBI cDNA	PSA3	sp|Q58DU5|PSA3_BOVIN Proteasome subunit alpha type-3 OS=Bos taurus GN=PSMA3 PE=1 SV=3	3.69963e-120
	2	CATGGACACCACAGCACATAACATCT	2	2	3	11	5	1	1.66667	3.66667	CR727496.2	ENSTNIT00000020581	chr10 : from 8722002 to 8722027	NCBI cDNA	PTTG	sp|Q5NVI6|PTTG_PONAB Pituitary tumor-transforming gene 1 protein-interacting protein OS=Pongo abelii GN=PTTG1IP PE=2 SV=2	1.29375e-31
	2	CATGTCACAATGCTCAGAAATATCAA	0	2	0	5	0	5.7971	1	14.4928	CR720107.2	No blastN hit	chr18 : from 10405905 to 10405930	NCBI cDNA	RAC2	sp|P15153|RAC2_HUMAN Ras-related C3 botulinum toxin substrate 2 OS=Homo sapiens GN=RAC2 PE=1 SV=1	3.58023e-100
	2	CATGTGCTACTCTTCGTCAGACACCC	0	0	0	9	0	1	1	26.087	CR674155.2	No blastN hit	No blastN hit	NCBI cDNA	RAN	sp|P38544|RAN_ONCVO GTP-binding nuclear protein Ran OS=Onchocerca volvulus GN=ran-1 PE=2 SV=1	3.8782e-89
	2	CATGCCTTCGAGATCATCCACCTGTT	17	10	5	10	4	0.588235	0.8	2	CR652721.2	ENSTNIT00000001074	chr21_random : from 3164129 to 3164154	NCBI cDNA	RS5	sp|P97461|RS5_MOUSE 40S ribosomal protein S5 OS=Mus musculus GN=Rps5 PE=2 SV=3	1.02363e-71
	2	CATGTAAACTGGAAATAGAAGCTAGT	9	9	3	13	4	1	1.33333	4.33333	No blastN hit	No blastN hit	chr6 : from 3366738 to 3366763	genome 1000bp fragment	SGK3	sp|Q5R7A7|SGK3_PONAB Serine/threonine-protein kinase Sgk3 OS=Pongo abelii GN=SGK3 PE=2 SV=1	8.08995e-11
	2	CATGCAGATCTTCGTGAAGACGTTGA	6	4	2	9	3	0.666667	1.5	4.5	CR659133.2	ENSTNIT00000013277	chr1 : from 19516581 to 19516606	NCBI cDNA	UBIQ	sp|P62972|UBIQ_XENLA Ubiquitin OS=Xenopus laevis PE=1 SV=1	6.58807e-31
	2	CATGTGGAATAAAAGAATTTCTCTTT	4	1	1	9	2	0.25	2	9	CR724408.1	No blastN hit	No blastN hit	NCBI cDNA	VASP	sp|Q2TA49|VASP_BOVIN Vasodilator-stimulated phosphoprotein OS=Bos taurus GN=VASP PE=2 SV=3	6.02193e-31
	2	CATGTATTAAACATTTAACCTTTATT	3	2	0	6	1	0.666667	2.89855	17.3913	CR639430.2	ENSTNIT00000002710	chr3 : from 12989133 to 12989158	NCBI cDNA	C1QL2	sp|Q8CFR0|C1QL2_MOUSE Complement C1q-like protein 2 OS=Mus musculus GN=C1ql2 PE=2 SV=1	0.000275927
	2	CATGCAGACGGGAACTAACTCGTCCA	5	3	6	16	2	0.6	0.333333	2.66667	No blastN hit	No blastN hit	chrUn_random : from 42500464 to 42500489	genome 1000bp fragment	LEG1	sp|P11116|LEG1_BOVIN Galectin-1 OS=Bos taurus GN=LGALS1 PE=1 SV=2	0.000561548
	2	CATGGATCAGGATCAGGAGGACAGGG	1	0	0	5	0	0.345	1	14.4928	CR681515.2	No blastN hit	chr4 : from 525357 to 525382	NCBI cDNA	CYTC	sp|O97862|CYTC_RABIT Cystatin-C OS=Oryctolagus cuniculus GN=CST3 PE=2 SV=1	0.000861778
	2	CATGGAAATACCCAGACTAAATAAAC	7	1	4	24	3	0.142857	0.75	6	No blastN hit	No blastN hit	chr4 : from 8334269 to 8334294	genome 1000bp fragment	MYS2	sp|P08799|MYS2_DICDI Myosin-2 heavy chain OS=Dictyostelium discoideum GN=mhcA PE=1 SV=3	0.00206683
	2	CATGGGACAACTAATATTTAAAGGGC	22	28	10	30	19	1.27273	1.9	3	CR660481.2	No blastN hit	No blastN hit	NCBI cDNA	SACA4	sp|Q80ZQ0|SACA4_MOUSE Sperm acrosome membrane-associated protein 4 OS=Mus musculus GN=Spaca4 PE=2 SV=1	0.00600441
	2	CATGTGAAGCAGCTGAGGAAGTGTTG	19	13	10	31	16	0.684211	1.6	3.1	CR719468.2	ENSTNIT00000018653	chr12 : from 3553960 to 3553985	NCBI cDNA	CCL20	sp|O89093|CCL20_MOUSE C-C motif chemokine 20 OS=Mus musculus GN=Ccl20 PE=1 SV=1	0.0183165
	2	CATGTGAAGGTGAAATAAACTGATGA	3	6	2	8	2	2	1	4	CR713721.2	No blastN hit	chrUn_random : from 31272832 to 31272857	NCBI cDNA	GL1D1	sp|Q5RAF1|GL1D1_PONAB Glycosyltransferase 1 domain-containing protein 1 OS=Pongo abelii GN=GLT1D1 PE=2 SV=1	0.0293269
	2	CATGTTCTGAACTCTGCAGCCTCTCC	8	3	3	17	7	0.375	2.33333	5.66667	No blastN hit	No blastN hit	chr20 : from 730709 to 730734	genome 1000bp fragment	RN186	sp|Q9D241|RN186_MOUSE RING finger protein 186 OS=Mus musculus GN=Rnf186 PE=2 SV=3	0.0686446
	2	CATGGAAATTACAAGTATGTTGTACA	4	5	2	8	1	1.25	0.5	4	CR712002.2	No blastN hit	chr14 : from 4717217 to 4717242	NCBI cDNA	HIR1	sp|Q5KBD2|HIR1_CRYNE Protein HIR1 OS=Cryptococcus neoformans GN=HIR1 PE=3 SV=1	253367
	2	CATGATTATATTTTATACGGTATGTT	31	45	17	36	18	1.45161	1.05882	2.11765	No blastN hit	No blastN hit	chr1 : from 809448 to 809473	genome 1000bp fragment	Y397	sp|P47637|Y397_MYCGE Uncharacterized protein MG397 OS=Mycoplasma genitalium GN=MG397 PE=4 SV=1	279341
	2	CATGAAGAAGCAGACTCTAACTCCCT	11	8	6	16	9	0.727273	1.5	2.66667	CR683844.2	No blastN hit	No blastN hit	NCBI cDNA	AMO	sp|P46883|AMO_ECOLI Primary amine oxidase OS=Escherichia coli (strain K12) GN=tynA PE=1 SV=1	391503
	2	CATGTTAAATATCAAAGAATGTCCTC	2	1	1	7	0	0.5	0.345	7	No blastN hit	No blastN hit	chr14 : from 5562133 to 5562158	genome 1000bp fragment	ZN205	sp|O95201|ZN205_HUMAN Zinc finger protein 205 OS=Homo sapiens GN=ZNF205 PE=1 SV=2	476483
	2	CATGTAAAAATAAAGTCTGTCTATGC	5	6	1	8	1	1.2	1	8	CR713618.2	No blastN hit	chr3 : from 12558171 to 12558196	NCBI cDNA	GDL90	sp|Q9FHW9|GDL90_ARATH GDSL esterase/lipase At5g42160/At5g42170 OS=Arabidopsis thaliana GN=At5g42160/At5g42170 PE=3 SV=2	582825
	2	CATGTTATTCTAATATAAACTTTGAT	2	2	2	9	1	1	0.5	4.5	CR690341.2	No blastN hit	chr12 : from 9133256 to 9133281	NCBI cDNA	ARY1	sp|P50297|ARY1_RAT Arylamine N-acetyltransferase 1 OS=Rattus norvegicus GN=Nat1 PE=2 SV=1	648511
	2	CATGTTGTAATTCTGTTTTTTGGACC	16	11	11	23	13	0.6875	1.18182	2.09091	No blastN hit	No blastN hit	No blastN hit	No blastN hit	No blastN hit	No blastN hit	No blastN hit
	2	CATGCATGTTTTGCAAACTTAACAGC	9	8	4	12	2	0.888889	0.5	3	No blastN hit	No blastN hit	No blastN hit	No blastN hit	No blastN hit	No blastN hit	No blastN hit
	2	CATGAATAAAAACACTATTATGTGGT	7	5	2	14	4	0.714286	2	7	No blastN hit	No blastN hit	No blastN hit	No blastN hit	No blastN hit	No blastN hit	No blastN hit
	2	CATGTCTTAATATGGCTATGAACTAC	5	0	2	8	1	0.069	0.5	4	No blastN hit	No blastN hit	No blastN hit	No blastN hit	No blastN hit	No blastN hit	No blastN hit
	2	CATGGGAAATGTTCTCGTTGAAGTGA	4	4	2	9	2	1	1	4.5	No blastN hit	No blastN hit	No blastN hit	No blastN hit	No blastN hit	No blastN hit	No blastN hit
	2	CATGTCATAGCTGCTCACTAAATCCT	4	12	0	7	0	3	1	20.2899	No blastN hit	No blastN hit	No blastN hit	No blastN hit	No blastN hit	No blastN hit	No blastN hit
	2	CATGGCGTTGGGTCTTGCTTTAGTAG	3	0	0	7	0	0.115	1	20.2899	No blastN hit	No blastN hit	No blastN hit	No blastN hit	No blastN hit	No blastN hit	No blastN hit
	2	CATGTTTGACAATAAAAGATCTGTGA	3	1	0	9	0	0.333333	1	26.087	No blastN hit	No blastN hit	No blastN hit	No blastN hit	No blastN hit	No blastN hit	No blastN hit
	2	CATGACGAAGGTGTGAAGTGTCACCC	3	2	3	11	2	0.666667	0.666667	3.66667	No blastN hit	No blastN hit	No blastN hit	No blastN hit	No blastN hit	No blastN hit	No blastN hit
	2	CATGAGTGTAAAAACGTTTTGTATTT	3	0	0	5	0	0.115	1	14.4928	No blastN hit	No blastN hit	No blastN hit	No blastN hit	No blastN hit	No blastN hit	No blastN hit
	2	CATGTACAGCCGAGGTCAATAAAGAG	3	10	2	10	0	3.33333	0.1725	5	No blastN hit	No blastN hit	No blastN hit	No blastN hit	No blastN hit	No blastN hit	No blastN hit
	2	CATGTACTTTTAACCTGATTTGTTGT	3	4	1	7	0	1.33333	0.345	7	No blastN hit	No blastN hit	No blastN hit	No blastN hit	No blastN hit	No blastN hit	No blastN hit
	2	CATGCTGCTGTACTAGACGTAGTTCT	2	0	1	6	1	0.1725	1	6	No blastN hit	No blastN hit	No blastN hit	No blastN hit	No blastN hit	No blastN hit	No blastN hit
	2	CATGCTAGTTTAACCGTAATGGCTGG	2	5	5	21	6	2.5	1.2	4.2	No blastN hit	No blastN hit	No blastN hit	No blastN hit	No blastN hit	No blastN hit	No blastN hit
	2	CATGTAAACTACTTTTTTTTCTTTCT	2	0	0	5	0	0.1725	1	14.4928	No blastN hit	No blastN hit	No blastN hit	No blastN hit	No blastN hit	No blastN hit	No blastN hit
	2	CATGAGAAGCCACTTAATATTGCTAG	2	3	1	6	1	1.5	1	6	No blastN hit	No blastN hit	No blastN hit	No blastN hit	No blastN hit	No blastN hit	No blastN hit
	2	CATGAGCAGAGAAATGCTGGGGATTT	2	1	1	53	0	0.5	0.345	53	No blastN hit	No blastN hit	No blastN hit	No blastN hit	No blastN hit	No blastN hit	No blastN hit
	2	CATGCTGCTGTACTTAGTCTACAACT	2	2	1	7	0	1	0.345	7	No blastN hit	No blastN hit	No blastN hit	No blastN hit	No blastN hit	No blastN hit	No blastN hit
	2	CATGATCAAATGTTTGATTAAAGCCG	1	0	1	11	0	0.345	0.345	11	No blastN hit	No blastN hit	No blastN hit	No blastN hit	No blastN hit	No blastN hit	No blastN hit
	2	CATGTTGCTGCGTCGATCGTTAGAAG	1	0	0	9	2	0.345	5.7971	26.087	No blastN hit	No blastN hit	No blastN hit	No blastN hit	No blastN hit	No blastN hit	No blastN hit
	2	CATGCATGCATCTACGTAAAACTGAT	1	0	3	10	1	0.345	0.333333	3.33333	No blastN hit	No blastN hit	No blastN hit	No blastN hit	No blastN hit	No blastN hit	No blastN hit
	2	CATGTTAATGGACTGAATAATTTATA	1	0	1	6	1	0.345	1	6	No blastN hit	No blastN hit	No blastN hit	No blastN hit	No blastN hit	No blastN hit	No blastN hit
	2	CATGTTTAACAGAAAAATACTGATAT	1	3	1	8	1	3	1	8	No blastN hit	No blastN hit	No blastN hit	No blastN hit	No blastN hit	No blastN hit	No blastN hit
	2	CATGCTGTTGCGTCGATCGTTAGAAG	1	0	1	24	1	0.345	1	24	No blastN hit	No blastN hit	No blastN hit	No blastN hit	No blastN hit	No blastN hit	No blastN hit
	2	CATGAGCAATAATCTGATCACCTTCA	0	0	0	7	0	1	1	20.2899	No blastN hit	No blastN hit	No blastN hit	No blastN hit	No blastN hit	No blastN hit	No blastN hit
	2	CATGCTCTGTACTTAGTCTAGTTGTA	0	0	0	9	0	1	1	26.087	No blastN hit	No blastN hit	No blastN hit	No blastN hit	No blastN hit	No blastN hit	No blastN hit
	2	CATGTTGAACCTATCCATTTAATTAA	0	0	0	9	0	1	1	26.087	No blastN hit	No blastN hit	No blastN hit	No blastN hit	No blastN hit	No blastN hit	No blastN hit
	2	CATGCTGTGTACTTAGTCTAGTTGTA	0	0	0	6	0	1	1	17.3913	No blastN hit	No blastN hit	No blastN hit	No blastN hit	No blastN hit	No blastN hit	No blastN hit
	2	CATGCTGCTGCGTGCATCTAACGATC	0	0	0	9	0	1	1	26.087	No blastN hit	No blastN hit	No blastN hit	No blastN hit	No blastN hit	No blastN hit	No blastN hit
	2	CATGCTACATAAATAATGGTTGGAAA	0	0	1	11	0	1	0.345	11	No blastN hit	No blastN hit	No blastN hit	No blastN hit	No blastN hit	No blastN hit	No blastN hit
	2	CATGTGCAATTAAAGATTGATGTCAT	0	0	0	5	0	1	1	14.4928	No blastN hit	No blastN hit	No blastN hit	No blastN hit	No blastN hit	No blastN hit	No blastN hit
	2	CATGCTGTGCGTCGATCGTTAGAAGC	0	0	0	7	0	1	1	20.2899	No blastN hit	No blastN hit	No blastN hit	No blastN hit	No blastN hit	No blastN hit	No blastN hit
	2	CATGCTGCCGTACTTAGTCTAGTTGT	0	0	0	5	0	1	1	14.4928	No blastN hit	No blastN hit	No blastN hit	No blastN hit	No blastN hit	No blastN hit	No blastN hit
	2	CATGCTGCTTACTTAGTCTAGTTGTA	0	0	0	5	0	1	1	14.4928	No blastN hit	No blastN hit	No blastN hit	No blastN hit	No blastN hit	No blastN hit	No blastN hit
	2	CATGCTTCTGTACTTAGTCTAGTTGT	0	0	0	5	0	1	1	14.4928	No blastN hit	No blastN hit	No blastN hit	No blastN hit	No blastN hit	No blastN hit	No blastN hit
	2	CATGCTGCTGTACTCTAACGATCGAC	0	0	0	5	0	1	1	14.4928	No blastN hit	No blastN hit	No blastN hit	No blastN hit	No blastN hit	No blastN hit	No blastN hit
	2	CATGAGTTGTGATATTTGGGGGAGTC	0	4	0	7	0	11.5942	1	20.2899	No blastN hit	No blastN hit	No blastN hit	No blastN hit	No blastN hit	No blastN hit	No blastN hit
	2	CATGCTGCTGTATTTAGTCTAGTTGT	0	0	0	5	0	1	1	14.4928	No blastN hit	No blastN hit	No blastN hit	No blastN hit	No blastN hit	No blastN hit	No blastN hit
	2	CATGCCGCTGTACTTAGTCTAGTTGT	0	0	0	6	0	1	1	17.3913	No blastN hit	No blastN hit	No blastN hit	No blastN hit	No blastN hit	No blastN hit	No blastN hit
	2	CATGCTCGCTGCGTCGATCGTTAGCT	0	0	2	11	1	1	0.5	5.5	No blastN hit	No blastN hit	No blastN hit	No blastN hit	No blastN hit	No blastN hit	No blastN hit
	2	CATGAATGACATTAAAAAAAGGGTCA	0	2	0	5	0	5.7971	1	14.4928	No blastN hit	No blastN hit	No blastN hit	No blastN hit	No blastN hit	No blastN hit	No blastN hit
	2	CATGCTGCTGCGCACACCTAACGATC	0	0	0	5	0	1	1	14.4928	No blastN hit	No blastN hit	No blastN hit	No blastN hit	No blastN hit	No blastN hit	No blastN hit
	2	CATGCTGCGGTACTTAGTCTAGTTGT	0	0	0	5	0	1	1	14.4928	No blastN hit	No blastN hit	No blastN hit	No blastN hit	No blastN hit	No blastN hit	No blastN hit
	2	CATGCTGCTGCGCACACCCAACTAGA	0	0	0	7	0	1	1	20.2899	No blastN hit	No blastN hit	No blastN hit	No blastN hit	No blastN hit	No blastN hit	No blastN hit
	2	CATGGTTGCTTCAATAAAATCAACAA	0	0	0	11	0	1	1	31.8841	No blastN hit	No blastN hit	No blastN hit	No blastN hit	No blastN hit	No blastN hit	No blastN hit
	2	CATGCTGCTGACTTAGTCTAGTTGTA	0	0	0	6	0	1	1	17.3913	No blastN hit	No blastN hit	No blastN hit	No blastN hit	No blastN hit	No blastN hit	No blastN hit
	2	CATGCTGCTGTACTAGTCTAGTTGTA	0	0	0	6	0	1	1	17.3913	No blastN hit	No blastN hit	No blastN hit	No blastN hit	No blastN hit	No blastN hit	No blastN hit
	2	CATGCTTCTAACGATCGACGCAGCAG	0	1	0	23	0	2.89855	1	66.6667	No blastN hit	No blastN hit	No blastN hit	No blastN hit	No blastN hit	No blastN hit	No blastN hit
	2	CATGTGGCCATAATAAATCCATCAGT	0	1	1	14	0	2.89855	0.345	14	No blastN hit	No blastN hit	No blastN hit	No blastN hit	No blastN hit	No blastN hit	No blastN hit
	2	CATGAATTCAAGCTTCTAACGATCGA	0	0	0	6	0	1	1	17.3913	No blastN hit	No blastN hit	No blastN hit	No blastN hit	No blastN hit	No blastN hit	No blastN hit
	2	CATGTACGAGCACACCTTTATTAAAA	0	1	1	6	0	2.89855	0.345	6	No blastN hit	No blastN hit	No blastN hit	No blastN hit	No blastN hit	No blastN hit	No blastN hit
	2	CATGCTGTTGTACTTAGTCTAGTTGT	0	0	0	6	0	1	1	17.3913	No blastN hit	No blastN hit	No blastN hit	No blastN hit	No blastN hit	No blastN hit	No blastN hit
	2	CATGTGTGTACTAATGGTTCCAGGTT	2	2	2	8	2	1	1	4	CR701876.2	No blastN hit	chrUn_random : from 69000171 to 69000196	NCBI cDNA	No blastX hit	No blastX hit	No blastX hit
	2	CATGCACTTGAAAAACAGATGTGAAC	3	3	3	10	2	1	0.666667	3.33333	No blastN hit	No blastN hit	chr5 : from 11571168 to 11571193	genome 1000bp fragment	No blastX hit	No blastX hit	No blastX hit
	2	CATGGAAGCTGTGGTGGAGCTGTGCT	1	0	1	10	0	0.345	0.345	10	No blastN hit	No blastN hit	chrUn_random : from 49332659 to 49332684	genome 1000bp fragment	No blastX hit	No blastX hit	No blastX hit
	2	CATGTGTAGAAATACGACCTGCAACA	0	0	0	5	0	1	1	14.4928	No blastN hit	No blastN hit	chr7 : from 9040241 to 9040266	genome 1000bp fragment	No blastX hit	No blastX hit	No blastX hit
	3	CATGATTTAGGGATTCCATACAAACT	7	11	7	0	4	1.57143	0.571429	0.0492857	No blastN hit	No blastN hit	chr4 : from 1519923 to 1519948	genome 1000bp fragment	5NTC	sp|Q6DKB0|5NTC_XENLA Cytosolic purine 5'-nucleotidase OS=Xenopus laevis GN=nt5c2 PE=2 SV=1	1.2194e-36
	3	CATGTTTGACCTGCGAGCAGATGTGG	9	14	20	6	15	1.55556	0.75	0.3	CR684599.1	No blastN hit	chrUn_random : from 23012593 to 23012618	NCBI cDNA	ARF4	sp|Q3SZF2|ARF4_BOVIN ADP-ribosylation factor 4 OS=Bos taurus GN=ARF4 PE=2 SV=3	5.44405e-87
	3	CATGACAACGCTACACAAGTGTGTGT	36	31	78	29	43	0.861111	0.551282	0.371795	CR659308.2	No blastN hit	No blastN hit	NCBI cDNA	CATS	sp|Q8HY81|CATS_CANFA Cathepsin S OS=Canis familiaris GN=CTSS PE=2 SV=1	2.02737e-33
	3	CATGTTCAAATGAAATGATTGTTTGT	1	7	7	0	7	7	1	0.0492857	No blastN hit	ENSTNIT00000005606	chrUn_random : from 55003725 to 55003750	Ensembl cDNA	CLIC4	sp|Q9Z0W7|CLIC4_RAT Chloride intracellular channel protein 4 OS=Rattus norvegicus GN=Clic4 PE=2 SV=3	4.39831e-63
	3	CATGCTGAGGTCTGTGTTAATGGAAT	12	13	21	6	20	1.08333	0.952381	0.285714	CR663368.2	No blastN hit	chr4 : from 5446155 to 5446180	NCBI cDNA	DAB2	sp|P98082|DAB2_HUMAN Disabled homolog 2 OS=Homo sapiens GN=DAB2 PE=1 SV=3	2.94383e-18
	3	CATGTGCTGGTGCGTGGACAGCAGCG	11	9	16	6	22	0.818182	1.375	0.375	CR661085.1	ENSTNIT00000017460	chr1 : from 524803 to 524828	NCBI cDNA	HG2A	sp|P04233|HG2A_HUMAN HLA class II histocompatibility antigen gamma chain OS=Homo sapiens GN=CD74 PE=1 SV=3	9.08484e-26
	3	CATGATGTCTTTGCTAATAAAGCTTG	36	58	50	21	76	1.61111	1.52	0.42	CR687675.2	ENSTNIT00000006790	chr10 : from 9220230 to 9220255	NCBI cDNA	IGLL1	sp|P15814|IGLL1_HUMAN Immunoglobulin lambda-like polypeptide 1 OS=Homo sapiens GN=IGLL1 PE=1 SV=1	2.08616e-13
	3	CATGTCAATAAATTGTAAATGACCGC	1	0	6	0	6	0.345	1	0.0575	CR649747.2	No blastN hit	No blastN hit	NCBI cDNA	PPAC	sp|P11064|PPAC_BOVIN Low molecular weight phosphotyrosine protein phosphatase OS=Bos taurus GN=ACP1 PE=1 SV=3	2.98528e-62
	3	CATGTAACCAGACGACGTCATTTACG	2	1	5	0	10	0.5	2	0.069	CR724691.2	ENSTNIT00000003934	chrUn_random : from 74372058 to 74372083	NCBI cDNA	PTAD2	sp|Q6GNB5|PTAD2_XENLA Protein tyrosine phosphatase-like protein ptplad2 OS=Xenopus laevis GN=ptplad2 PE=2 SV=1	6.12008e-14
	3	CATGGATGCGGCCAACTTTGAACAGT	24	22	35	16	28	0.916667	0.8	0.457143	CR658269.2	No blastN hit	No blastN hit	NCBI cDNA	RL22L	sp|Q5I0R6|RL22L_XENTR 60S ribosomal protein L22-like 1 OS=Xenopus tropicalis GN=rpl22l1 PE=2 SV=1	1.96556e-17
	3	CATGTTTTTGACATTGTGCATTAAAT	4	12	13	2	12	3	0.923077	0.153846	CR691625.2	No blastN hit	chr15_random : from 3139177 to 3139202	NCBI cDNA	VATO	sp|Q2TA24|VATO_BOVIN V-type proton ATPase 21 kDa proteolipid subunit OS=Bos taurus GN=ATP6V0B PE=2 SV=1	5.9925e-82
	3	CATGTTTGCTGTGACGAATCTGCTTG	17	10	16	7	20	0.588235	1.25	0.4375	No blastN hit	No blastN hit	chr1 : from 18479030 to 18479055	genome 1000bp fragment	NUCL	sp|P08199|NUCL_MESAU Nucleolin OS=Mesocricetus auratus GN=NCL PE=1 SV=2	0.000957856
	3	CATGTGACCCTCGTCGGTTTCAATAT	5	3	7	0	4	0.6	0.571429	0.0492857	No blastN hit	No blastN hit	chr4 : from 1247860 to 1247885	genome 1000bp fragment	RBGP1	sp|Q5RAN1|RBGP1_PONAB Rab GTPase-activating protein 1 OS=Pongo abelii GN=RABGAP1 PE=2 SV=1	0.00206683
	3	CATGCTAGTTTAACAATAATCGCTGG	10	9	10	0	8	0.9	0.8	0.0345	No blastN hit	No blastN hit	chrUn_random : from 56160142 to 56160167	genome 1000bp fragment	DESC4	sp|Q8BZ10|DESC4_MOUSE Serine protease DESC4 OS=Mus musculus GN=Desc4 PE=2 SV=1	0.00460442
	3	CATGCTCCAGGACCCCTGGGCGGGGC	2	6	7	0	5	3	0.714286	0.0492857	CR669143.2	ENSTNIT00000006798	chrUn_random : from 65757444 to 65757469	NCBI cDNA	TTDN1	* sp|Q8TAP9|TTDN1_HUMAN TTD non-photosensitive 1 protein OS=Homo sapiens GN=TTDN1 PE=1 SV=1	0.0208476
	3	CATGGTAGAACTAAGGTTTATTCTGT	8	9	12	3	12	1.125	1	0.25	No blastN hit	No blastN hit	chr6 : from 1109633 to 1109658	genome 1000bp fragment	E15L2	sp|Q9P188|E15L2_HUMAN Putative epidermal growth factor receptor pathway substrate 15-like protein 2 OS=Homo sapiens GN=EPS15L2 PE=5 SV=1	0.148119
	3	CATGGGTTTAGCTATAGGTATCTTTG	5	3	15	0	7	0.6	0.466667	0.023	No blastN hit	No blastN hit	chrUn_random : from 36732788 to 36732813	genome 1000bp fragment	NST1	sp|Q6CTC3|NST1_KLULA Stress response protein NST1 OS=Kluyveromyces lactis GN=NST1 PE=3 SV=1	0.252653
	3	CATGATCGAGACAATTTGTAGACCCT	16	16	23	7	14	1	0.608696	0.304348	No blastN hit	No blastN hit	chr1 : from 12151497 to 12151522	genome 1000bp fragment	PAK2	sp|Q64303|PAK2_RAT Serine/threonine-protein kinase PAK 2 OS=Rattus norvegicus GN=Pak2 PE=1 SV=1	0.252653
	3	CATGTCGGATTTTTATTGAGTAATAA	8	12	15	6	20	1.5	1.33333	0.4	CR672235.2	No blastN hit	chrUn_random : from 89021129 to 89021154	NCBI cDNA	ZN559	sp|Q9BR84|ZN559_HUMAN Zinc finger protein 559 OS=Homo sapiens GN=ZNF559 PE=2 SV=1	0.539171
	3	CATGGTCTTCAAAATAAAACCTCAAA	6	9	12	4	18	1.5	1.5	0.333333	CR708411.2	No blastN hit	chrUn_random : from 83984163 to 83984188	NCBI cDNA	CATB	sp|P95608|CATB_RHOOP Muconate cycloisomerase 1 OS=Rhodococcus opacus GN=catB PE=1 SV=1	375389
	3	CATGGATATAAATATGACAGAAAATA	8	3	8	1	8	0.375	1	0.125	CR672841.2	No blastN hit	No blastN hit	NCBI cDNA	CXA2	sp|P16864|CXA2_XENLA Gap junction alpha-2 protein OS=Xenopus laevis GN=gja2 PE=2 SV=1	385139
	3	CATGGCGTCCTCCTGTGGGCCTGACT	10	11	15	3	14	1.1	0.933333	0.2	No blastN hit	No blastN hit	No blastN hit	No blastN hit	No blastN hit	No blastN hit	No blastN hit
	3	CATGGGTGACTGTAATGGTAACTTCA	9	8	12	1	7	0.888889	0.583333	0.0833333	No blastN hit	No blastN hit	No blastN hit	No blastN hit	No blastN hit	No blastN hit	No blastN hit
	3	CATGTTTTTTCAGGGATGCTTCCCAG	7	3	9	1	10	0.428571	1.11111	0.111111	No blastN hit	No blastN hit	No blastN hit	No blastN hit	No blastN hit	No blastN hit	No blastN hit
	3	CATGTTAGCTTTTATAAATGCATTTA	3	2	9	1	6	0.666667	0.666667	0.111111	No blastN hit	No blastN hit	No blastN hit	No blastN hit	No blastN hit	No blastN hit	No blastN hit
	3	CATGAAAAAGCAATAATCTGATCCCC	1	0	22	0	13	0.345	0.590909	0.0156818	No blastN hit	No blastN hit	No blastN hit	No blastN hit	No blastN hit	No blastN hit	No blastN hit
	3	CATGCTTCTGCTTTCACTAATAATCA	0	2	18	0	15	5.7971	0.833333	0.0191667	No blastN hit	No blastN hit	No blastN hit	No blastN hit	No blastN hit	No blastN hit	No blastN hit
	3	CATGCTGCTGCGTACATCGTTACAAG	0	0	9	0	7	1	0.777778	0.0383333	No blastN hit	No blastN hit	No blastN hit	No blastN hit	No blastN hit	No blastN hit	No blastN hit
	3	CATGGAGACGTCCTCCACGTCCTCCT	14	22	18	4	16	1.57143	0.888889	0.222222	No blastN hit	No blastN hit	chrUn_random : from 35246011 to 35246036	genome 1000bp fragment	No blastX hit	No blastX hit	No blastX hit
	3	CATGAACTGTACTTGTACTTTGTTCC	1	1	5	0	7	1	1.4	0.069	No blastN hit	No blastN hit	chr10 : from 13045167 to 13045192	genome 1000bp fragment	No blastX hit	No blastX hit	No blastX hit
	3	CATGACAGTGAGTCTTTCTCTGCAAA	3	5	5	0	10	1.66667	2	0.069	No blastN hit	No blastN hit	chr15 : from 3529947 to 3529972	genome 1000bp fragment	No blastX hit	No blastX hit	No blastX hit
	6	CATGTGTGCTAACAAAATGATCATCT	18	10	4	8	6	0.555556	1.5	2	No blastN hit	No blastN hit	chrUn_random : from 73164612 to 73164637	genome 1000bp fragment	NINJ1	sp|P70617|NINJ1_RAT Ninjurin-1 OS=Rattus norvegicus GN=Ninj1 PE=2 SV=1	3.08357e-18
