# Supplementary material for: Gill transcriptome response to changes in environmental calcium in the green spotted puffer fish
Source: BMC Genomics. 2010 Aug 17;11:476. doi: 10.1186/1471-2164-11-476 (PMC3091672; doi:10.1186/1471-2164-11-476)
Supplement: Additional file 4 — List of enriched GO categories in clusters of the LowCa analysis. Cluster number, GO code, GO type (P = biological process, F = molecular function, C = cellular compartment), description and adjusted p value are shown for significantly enriched categories (adjusted p value < 0.01). [file 1471-2164-11-476-S4.XLS]

## Sheet: LowCa
Complete list of enriched GO categories in clusters of the LowCa analysis
Cluster	GOID	Cat	Description	adjusted p value
1	GO:0007095	P	mitotic G2 checkpoint	0.00446462		P=biological process, F=molecular function, C= cellular compartment
1	GO:0006952	P	defense response	0.00538622
2	GO:0006120	P	mitochondrial electron transport, NADH to ubiquinone	0.000178099
2	GO:0042773	P	ATP synthesis coupled electron transport	0.000738661
2	GO:0030300	P	regulation of cholesterol absorption	0.00441789
2	GO:0030516	P	regulation of axon extension	0.00751666
2	GO:0007271	P	synaptic transmission, cholinergic	0.00751666
2	GO:0008137	F	NADH dehydrogenase (ubiquinone) activity	0.000178099
2	GO:0030492	F	hemoglobin binding	0.000178099
2	GO:0005507	F	copper ion binding	0.00579165
2	GO:0048156	F	tau protein binding	0.00751666
2	GO:0005743	C	mitochondrial inner membrane	1.95414e-06
2	GO:0005739	C	mitochondrion	0.000178099
2	GO:0005747	C	respiratory chain complex I (sensu Eukaryota)	0.00154451
2	GO:0045261	C	proton-transporting ATP synthase complex, catalytic core F(1)	0.00751666
2	GO:0031721		hemoglobin alpha binding	0.000178099
2	GO:0031722		hemoglobin beta binding	0.000178099
2	GO:0050749		apolipoprotein E receptor binding	0.00441789
2	GO:0032094		response to food	0.00441789
2	GO:0031102		neurite regeneration	0.00441789
3	GO:0045618	P	positive regulation of keratinocyte differentiation	0.00312417
3	GO:0045682	P	regulation of epidermis development	0.00312417
3	GO:0009209	P	pyrimidine ribonucleoside triphosphate biosynthetic process	0.00312417
3	GO:0006228	P	UTP biosynthetic process	0.00312417
3	GO:0001867	P	complement activation, lectin pathway	0.00312417
3	GO:0032350	P	regulation of hormone metabolic process	0.00312417
3	GO:0050965	P	detection of temperature stimulus during sensory perception of pain	0.00312417
3	GO:0042303	P	molting cycle	0.00312417
3	GO:0019987	P	negative regulation of anti-apoptosis	0.00312417
3	GO:0045103	P	intermediate filament-based process	0.00430464
3	GO:0031133	P	regulation of axon diameter	0.00430464
3	GO:0045110	P	intermediate filament bundle assembly	0.00430464
3	GO:0009790	P	embryonic development	0.00672259
3	GO:0014012	P	axon regeneration in the peripheral nervous system	0.00761857
3	GO:0060052	P	receptor inhibitor activity	0.00761857
3	GO:0004364	F	glutathione transferase activity	2.99326e-10
3	GO:0004550	F	nucleoside diphosphate kinase activity	0.00312417
3	GO:0005883	C	neurofilament	0.00644114
3	GO:0045098	C	type III intermediate filament	0.00761857
3	GO:0009142		nucleoside triphosphate biosynthetic process	0.00312417
3	GO:0004876		complement component C3a receptor activity	0.00312417
3	GO:0006165		nucleoside diphosphate phosphorylation	0.00312417
3	GO:0043000		Golgi to plasma membrane CFTR protein transport	0.00761857
4	GO:0046716	P	muscle maintenance	5.38579e-06
4	GO:0045445	P	myoblast differentiation	3.40255e-05
4	GO:0042246	P	tissue regeneration	7.55642e-05
4	GO:0048008	P	platelet-derived growth factor receptor signaling pathway	0.000993698
4	GO:0042730	P	fibrinolysis	0.00177603
4	GO:0006508	P	proteolysis	0.00406338
4	GO:0042554	P	superoxide release	0.00713887
4	GO:0050929	P	induction of negative chemotaxis	0.00713887
4	GO:0006953	P	acute-phase response	0.00777644
4	GO:0006958	P	complement activation, classical pathway	0.00777644
4	GO:0004263	F	chymotrypsin activity	1.5107e-06
4	GO:0017080	F	sodium channel regulator activity	5.38579e-06
4	GO:0004283	F	plasmin activity	2.06342e-05
4	GO:0008233	F	peptidase activity	3.40255e-05
4	GO:0004298	F	threonine endopeptidase activity	3.40255e-05
4	GO:0008243	F	plasminogen activator activity	3.40255e-05
4	GO:0048503	F	GPI anchor binding	6.07359e-05
4	GO:0003803	F	coagulation factor IXa activity	6.07359e-05
4	GO:0003805	F	coagulation factor XIa activity	6.07359e-05
4	GO:0030019	F	tryptase activity	6.07359e-05
4	GO:0003807	F	plasma kallikrein activity	6.07359e-05
4	GO:0005179	F	hormone activity	0.00119425
4	GO:0003806	F	coagulation factor XIIa activity	0.00137421
4	GO:0003816	F	complement component C1s activity	0.00183912
4	GO:0004178	F	leucyl aminopeptidase activity	0.00183912
4	GO:0003815	F	complement component C1r activity	0.00183912
4	GO:0004295	F	trypsin activity	0.00194078
4	GO:0003817	F	complement factor D activity	0.00713887
4	GO:0004963	F	follicle-stimulating hormone receptor activity	0.00713887
4	GO:0004293	F	tissue kallikrein activity	0.00713887
4	GO:0046658	C	anchored to plasma membrane	8.47082e-06
4	GO:0005839	C	proteasome core complex (sensu Eukaryota)	3.40255e-05
4	GO:0005903	C	brush border	0.00183912
4	GO:0045177	C	apical part of cell	0.00183912
4	GO:0005578	C	extracellular matrix (sensu Metazoa)	0.00372903
4	GO:0005886	C	plasma membrane	0.00669995
4	GO:0005615	C	extracellular space	0.00905804
4	GO:0000502	C	proteasome complex (sensu Eukaryota)	0.0098713
4	GO:0019773		proteasome core complex, alpha-subunit complex (sensu Eukaryota)	8.47082e-06
4	GO:0051603		proteolysis involved in cellular protein catabolic process	2.06342e-05
4	GO:0030447		filamentous growth	6.07359e-05
4	GO:0050665		hydrogen peroxide biosynthetic process	0.00183912
5	GO:0006986	P	response to unfolded protein	0.00207745
5	GO:0050769	P	positive regulation of neurogenesis	0.00438792
5	GO:0030177	P	positive regulation of Wnt receptor signaling pathway	0.00588596
5	GO:0030431	P	sleep	0.0081881
5	GO:0006616	P	SRP-dependent cotranslational protein targeting to membrane, translocation	0.0081881
5	GO:0019216	P	regulation of lipid metabolic process	0.0081881
5	GO:0009411	P	response to UV	0.00936554
5	GO:0032190	F	acrosin binding	0.00207745
5	GO:0045735	F	nutrient reservoir activity	0.00438792
5	GO:0005832	C	chaperonin-containing T-complex	0.000247917
5	GO:0008303	C	caspase complex	0.00438792
5	GO:0030288	C	periplasmic space (sensu ProteoBacteria)	0.00438792
5	GO:0009277		cell wall (sensu Fungi)	4.23417e-05
5	GO:0030569		chymotrypsin inhibitor activity	0.000690647
5	GO:0046844		micropyle formation	0.00207745
5	GO:0000742		karyogamy during conjugation with cellular fusion	0.00438792
5	GO:0035080		heat shock-mediated polytene chromosome puffing	0.0081881
5	GO:0031204		posttranslational protein targeting to membrane, translocation	0.0081881
6	GO:0006937	P	regulation of muscle contraction	1.52977e-52
6	GO:0006942	P	regulation of striated muscle contraction	5.92562e-43
6	GO:0006936	P	muscle contraction	1.97809e-39
6	GO:0006941	P	striated muscle contraction	5.2801e-34
6	GO:0055010	P	ventricular cardiac muscle morphogenesis	1.04713e-33
6	GO:0030049	P	muscle filament sliding	7.82504e-24
6	GO:0007507	P	heart development	1.2164e-22
6	GO:0008016	P	regulation of heart contraction	3.86359e-21
6	GO:0001539	P	ciliary or flagellar motility	1.239e-18
6	GO:0007517	P	muscle development	1.37249e-18
6	GO:0006940	P	regulation of smooth muscle contraction	1.67987e-18
6	GO:0000915	P	cytokinesis, contractile ring formation	1.09107e-17
6	GO:0055003	P	cardiac myofibril assembly	6.87715e-17
6	GO:0030048	P	actin filament-based movement	7.70255e-16
6	GO:0046314	P	phosphocreatine biosynthetic process	2.77433e-14
6	GO:0045214	P	sarcomere organization	1.93223e-13
6	GO:0000910	P	cytokinesis	5.06734e-13
6	GO:0055009	P	atrial cardiac muscle morphogenesis	1.38402e-12
6	GO:0006939	P	smooth muscle contraction	1.85354e-12
6	GO:0051592	P	response to calcium ion	1.9841e-10
6	GO:0032781	P	positive regulation of ATPase activity	7.58665e-10
6	GO:0001736	P	establishment of planar polarity	1.47549e-09
6	GO:0030239	P	myofibril assembly	1.52239e-09
6	GO:0019722	P	calcium-mediated signaling	5.06957e-09
6	GO:0006200	P	ATP catabolic process	5.83754e-09
6	GO:0048813	P	dendrite morphogenesis	7.86315e-08
6	GO:0031532	P	actin cytoskeleton reorganization	1.39666e-07
6	GO:0007420	P	brain development	2.68898e-07
6	GO:0002027	P	cardiac chronotropy	3.64127e-07
6	GO:0006874	P	calcium ion homeostasis	7.32404e-07
6	GO:0002026	P	cardiac inotropy	1.33276e-06
6	GO:0007291	P	sperm individualization	1.33276e-06
6	GO:0006094	P	gluconeogenesis	1.76769e-06
6	GO:0016525	P	negative regulation of angiogenesis	5.54732e-06
6	GO:0045989	P	positive regulation of striated muscle contraction	5.54732e-06
6	GO:0015693	P	magnesium ion transport	5.54732e-06
6	GO:0021954	P	central nervous system neuron development	5.54732e-06
6	GO:0030641	P	hydrogen ion homeostasis	5.54732e-06
6	GO:0031448	P	positive regulation of striated fast muscle contraction	5.54732e-06
6	GO:0045822	P	negative regulation of heart contraction	5.54732e-06
6	GO:0045988	P	negative regulation of striated muscle contraction	5.54732e-06
6	GO:0007349	P	cellularization	9.91751e-06
6	GO:0048251	P	elastic fiber assembly	1.0308e-05
6	GO:0030240	P	muscle thin filament assembly	1.0308e-05
6	GO:0007498	P	mesoderm development	2.65526e-05
6	GO:0016310	P	phosphorylation	2.86914e-05
6	GO:0030026	P	manganese ion homeostasis	2.86914e-05
6	GO:0032468	P	Golgi calcium ion homeostasis	2.86914e-05
6	GO:0021707	P	cerebellar granule cell differentiation	2.86914e-05
6	GO:0032472	P	Golgi calcium ion transport	2.86914e-05
6	GO:0015988	P	energy coupled proton transport, against electrochemical gradient	2.86914e-05
6	GO:0050900	P	leukocyte migration	3.36153e-05
6	GO:0030206	P	chondroitin sulfate biosynthetic process	3.36153e-05
6	GO:0042417	P	dopamine metabolic process	3.86182e-05
6	GO:0021670	P	lateral ventricle development	8.40964e-05
6	GO:0055015	P	ventricular cardiac muscle cell development	8.40964e-05
6	GO:0021592	P	fourth ventricle development	8.40964e-05
6	GO:0021680	P	cerebellar Purkinje cell layer development	8.40964e-05
6	GO:0021678	P	third ventricle development	8.40964e-05
6	GO:0050808	P	synapse organization and biogenesis	8.40964e-05
6	GO:0030220	P	platelet formation	8.40964e-05
6	GO:0043534	P	blood vessel endothelial cell migration	8.40964e-05
6	GO:0007519	P	striated muscle development	8.85173e-05
6	GO:0001570	P	vasculogenesis	9.38503e-05
6	GO:0015012	P	heparan sulfate proteoglycan biosynthetic process	9.6146e-05
6	GO:0006984	P	ER-nuclear signaling pathway	0.000101688
6	GO:0015992	P	proton transport	0.000137121
6	GO:0048741	P	skeletal muscle fiber development	0.000150147
6	GO:0000281	P	cytokinesis after mitosis	0.000161077
6	GO:0050910	P	detection of mechanical stimulus during sensory perception of sound	0.000294869
6	GO:0015672	P	monovalent inorganic cation transport	0.000294869
6	GO:0006828	P	manganese ion transport	0.000294869
6	GO:0001778	P	plasma membrane repair	0.000294869
6	GO:0030100	P	regulation of endocytosis	0.000335503
6	GO:0043434	P	response to peptide hormone stimulus	0.000506512
6	GO:0006509	P	membrane protein ectodomain proteolysis	0.000507613
6	GO:0045823	P	positive regulation of heart contraction	0.000700462
6	GO:0001504	P	neurotransmitter uptake	0.000700462
6	GO:0006000	P	fructose metabolic process	0.000700462
6	GO:0030317	P	sperm motility	0.000816294
6	GO:0048739	P	cardiac muscle fiber development	0.00148591
6	GO:0042149	P	cellular response to glucose starvation	0.00148591
6	GO:0042093	P	T-helper cell differentiation	0.00176593
6	GO:0021860	P	pyramidal neuron development	0.00176593
6	GO:0010273	P	detoxification of copper ion	0.00176593
6	GO:0015677	P	copper ion import	0.00176593
6	GO:0015694	P	mercury ion transport	0.00176593
6	GO:0006570	P	tyrosine metabolic process	0.00176593
6	GO:0030224	P	monocyte differentiation	0.00182093
6	GO:0006930	P	substrate-bound cell migration, cell extension	0.00182093
6	GO:0051295	P	establishment of meiotic spindle localization	0.00256289
6	GO:0015991	P	ATP hydrolysis coupled proton transport	0.00256289
6	GO:0001768	P	establishment of T cell polarity	0.00256289
6	GO:0007132	P	meiotic metaphase I	0.00256289
6	GO:0000212	P	meiotic spindle organization and biogenesis	0.00256289
6	GO:0009268	P	response to pH	0.00256289
6	GO:0050885	P	regulation of balance	0.00262714
6	GO:0007059	P	chromosome segregation	0.00401023
6	GO:0048746	P	smooth muscle fiber development	0.00443173
6	GO:0007100	P	mitotic centrosome separation	0.00443173
6	GO:0030241	P	muscle thick filament assembly	0.00443173
6	GO:0006568	P	tryptophan metabolic process	0.00565986
6	GO:0043526	P	neuroprotection	0.00565986
6	GO:0008217	P	blood pressure regulation	0.00667789
6	GO:0007595	P	lactation	0.00672563
6	GO:0006812	P	cation transport	0.00692652
6	GO:0008307	F	structural constituent of muscle	1.97809e-39
6	GO:0031014	F	troponin T binding	8.12546e-31
6	GO:0003774	F	motor activity	1.90149e-27
6	GO:0000146	F	microfilament motor activity	3.68024e-26
6	GO:0030172	F	troponin C binding	7.51913e-25
6	GO:0005523	F	tropomyosin binding	2.3205e-24
6	GO:0031997	F	N-terminal myristoylation domain binding	2.81252e-19
6	GO:0031013	F	troponin I binding	2.33011e-14
6	GO:0050059	F	lombricine kinase activity	2.77433e-14
6	GO:0016775	F	phosphotransferase activity, nitrogenous group as acceptor	2.77433e-14
6	GO:0047973	F	guanidinoacetate kinase activity	2.77433e-14
6	GO:0004111	F	creatine kinase activity	2.77433e-14
6	GO:0004054	F	arginine kinase activity	2.77433e-14
6	GO:0005246	F	calcium channel regulator activity	4.8492e-13
6	GO:0030898	F	actin-dependent ATPase activity	8.99187e-11
6	GO:0019855	F	calcium channel inhibitor activity	1.00522e-10
6	GO:0003779	F	actin binding	3.75505e-10
6	GO:0008553	F	hydrogen-exporting ATPase activity, phosphorylative mechanism	7.73314e-10
6	GO:0016772	F	transferase activity, transferring phosphorus-containing groups	1.77973e-08
6	GO:0042623	F	ATPase activity, coupled	3.30143e-08
6	GO:0048306	F	calcium-dependent protein binding	2.71276e-07
6	GO:0005391	F	sodium:potassium-exchanging ATPase activity	2.95728e-07
6	GO:0005200	F	structural constituent of cytoskeleton	3.74131e-06
6	GO:0015444	F	magnesium-importing ATPase activity	5.54732e-06
6	GO:0005338	F	nucleotide-sugar transporter activity	5.54732e-06
6	GO:0008556	F	potassium-transporting ATPase activity	5.54732e-06
6	GO:0005509	F	calcium ion binding	9.91751e-06
6	GO:0016682	F	oxidoreductase activity, acting on diphenols and related substances as donors, oxygen as acceptor	2.02384e-05
6	GO:0015020	F	glucuronosyltransferase activity	2.02384e-05
6	GO:0005524	F	ATP binding	2.19922e-05
6	GO:0015410	F	manganese-transporting ATPase activity	2.86914e-05
6	GO:0003869	F	4-nitrophenylphosphatase activity	2.86914e-05
6	GO:0015085	F	calcium ion transporter activity	2.86914e-05
6	GO:0008554	F	sodium-exporting ATPase activity, phosphorylative mechanism	2.86914e-05
6	GO:0017022	F	myosin binding	3.86182e-05
6	GO:0043531	F	ADP binding	8.40964e-05
6	GO:0048155	F	S100 alpha binding	0.000101688
6	GO:0005388	F	calcium-transporting ATPase activity	0.000101688
6	GO:0008900	F	hydrogen:potassium-exchanging ATPase activity	0.000101688
6	GO:0015077	F	monovalent inorganic cation transporter activity	0.000101688
6	GO:0005516	F	calmodulin binding	0.000182939
6	GO:0015662	F	ATPase activity, coupled to transmembrane movement of ions, phosphorylative mechanism	0.000294869
6	GO:0043495	F	protein anchor	0.000294869
6	GO:0018024	F	histone-lysine N-methyltransferase activity	0.000316418
6	GO:0032036	F	myosin heavy chain binding	0.000316418
6	GO:0015097	F	mercury ion transporter activity	0.00176593
6	GO:0004008	F	copper-exporting ATPase activity	0.00176593
6	GO:0003918	F	DNA topoisomerase (ATP-hydrolyzing) activity	0.00176593
6	GO:0005515	F	protein binding	0.00181726
6	GO:0016301	F	kinase activity	0.0026936
6	GO:0004332	F	fructose-bisphosphate aldolase activity	0.00565986
6	GO:0015290	F	electrochemical potential-driven transporter activity	0.00565986
6	GO:0004293	F	tissue kallikrein activity	0.00565986
6	GO:0030955	F	potassium ion binding	0.00672563
6	GO:0030016	C	myofibril	2.15072e-39
6	GO:0030017	C	sarcomere	1.41596e-35
6	GO:0005861	C	troponin complex	7.44516e-30
6	GO:0005859	C	muscle myosin complex	2.06817e-27
6	GO:0016459	C	myosin complex	8.505e-26
6	GO:0009288	C	flagellum (sensu Bacteria)	1.239e-18
6	GO:0016461	C	unconventional myosin complex	2.61965e-14
6	GO:0005826	C	contractile ring	3.58853e-14
6	GO:0005865	C	striated muscle thin filament	2.58968e-13
6	GO:0005856	C	cytoskeleton	1.00581e-11
6	GO:0005863	C	striated muscle thick filament	2.78004e-11
6	GO:0030863	C	cortical cytoskeleton	3.90519e-11
6	GO:0043292	C	contractile fiber	2.98428e-09
6	GO:0043197	C	dendritic spine	6.00331e-09
6	GO:0019861	C	flagellum	8.71859e-09
6	GO:0030426	C	growth cone	1.34077e-08
6	GO:0043005	C	neuron projection	2.65502e-08
6	GO:0005929	C	cilium	1.04751e-06
6	GO:0001725	C	stress fiber	1.46178e-06
6	GO:0031674	C	I band	5.54732e-06
6	GO:0031673	C	H zone	5.54732e-06
6	GO:0016529	C	sarcoplasmic reticulum	2.02384e-05
6	GO:0020023	C	kinetoplast	2.02384e-05
6	GO:0005737	C	cytoplasm	0.000109876
6	GO:0015629	C	actin cytoskeleton	0.000126954
6	GO:0035267	C	NuA4 histone acetyltransferase complex	0.000235328
6	GO:0005816	C	spindle pole body	0.000255811
6	GO:0045177	C	apical part of cell	0.000388189
6	GO:0001772	C	immunological synapse	0.000507613
6	GO:0005884	C	actin filament	0.000602787
6	GO:0032154	C	cleavage furrow	0.000816294
6	GO:0030018	C	Z disc	0.00145806
6	GO:0005625	C	soluble fraction	0.00182093
6	GO:0001931	C	uropod	0.00256289
6	GO:0005739	C	mitochondrion	0.0035219
6	GO:0020015	C	glycosome	0.00692652
6	GO:0043025	C	cell soma	0.00809233
6	GO:0005746	C	mitochondrial electron transport chain	0.00882165
6	GO:0000331		contractile vacuole	4.82688e-18
6	GO:0001980		ischemic regulation of blood pressure	1.19118e-15
6	GO:0060048		nuclear body	4.01044e-15
6	GO:0006603		phosphocreatine metabolic process	2.77433e-14
6	GO:0051225		spindle assembly	3.79601e-14
6	GO:0035191		nuclear axial expansion	2.78004e-11
6	GO:0060047		collagen type VII	2.78004e-11
6	GO:0030427		site of polarized growth	8.99187e-11
6	GO:0042694		muscle cell fate specification	9.93759e-11
6	GO:0002102		glucosamine-6-phosphate deaminase activity	4.50664e-10
6	GO:0005862		muscle thin filament tropomyosin	4.50664e-10
6	GO:0006818		hydrogen transport	4.50664e-10
6	GO:0007315		pole plasm assembly	4.50664e-10
6	GO:0005934		bud tip	5.73365e-10
6	GO:0032780		negative regulation of ATPase activity	7.58665e-10
6	GO:0016460		myosin II complex	1.69871e-09
6	GO:0005823		central plaque of spindle pole body	2.3997e-09
6	GO:0031672		A band	2.39307e-08
6	GO:0007114		cell budding	1.39666e-07
6	GO:0030644		chloride ion homeostasis	3.64127e-07
6	GO:0005935		bud neck	2.5562e-06
6	GO:0031164		contractile vacuolar membrane	5.54732e-06
6	GO:0042428		serotonin metabolic process	5.54732e-06
6	GO:0010107		potassium ion import	5.54732e-06
6	GO:0019829		cation-transporting ATPase activity	5.54732e-06
6	GO:0031947		negative regulation of glucocorticoid biosynthetic process	5.54732e-06
6	GO:0051282		regulation of sequestering of calcium ion	5.54732e-06
6	GO:0021702		cerebellar Purkinje cell differentiation	5.54732e-06
6	GO:0051393		alpha-actinin binding	5.54732e-06
6	GO:0005889		hydrogen:potassium-exchanging ATPase complex	5.54732e-06
6	GO:0001696		gastric acid secretion	5.54732e-06
6	GO:0005628		prospore membrane	5.54732e-06
6	GO:0009651		response to salt stress	6.22266e-06
6	GO:0043332		mating projection tip	9.91751e-06
6	GO:0030837		negative regulation of actin filament polymerization	1.7927e-05
6	GO:0006316		movement of group I intron	2.02384e-05
6	GO:0046068		cGMP metabolic process	2.86914e-05
6	GO:0045451		pole plasm oskar mRNA localization	2.86914e-05
6	GO:0032038		myosin II heavy chain binding	2.86914e-05
6	GO:0000935		barrier septum	3.09203e-05
6	GO:0007298		border follicle cell migration (sensu Insecta)	3.10203e-05
6	GO:0000131		incipient bud site	3.10203e-05
6	GO:0060041		anterior/posterior pattern formation	8.40964e-05
6	GO:0007300		nurse cell to oocyte transport (sensu Insecta)	8.98838e-05
6	GO:0043296		apical junction complex	0.000101688
6	GO:0035158		regulation of tracheal tube diameter	0.000101688
6	GO:0051286		cell tip	0.000182939
6	GO:0030038		contractile actin filament bundle formation	0.000294869
6	GO:0019991		septate junction assembly	0.000294869
6	GO:0051597		response to methylmercury	0.000316418
6	GO:0042144		vacuole fusion, non-autophagic	0.000651407
6	GO:0030554		adenyl nucleotide binding	0.000700462
6	GO:0043050		pharyngeal pumping	0.000700462
6	GO:0035159		regulation of tracheal tube length	0.000700462
6	GO:0035152		regulation of tracheal tube architecture	0.000700462
6	GO:0030707		ovarian follicle cell development (sensu Insecta)	0.000786036
6	GO:0045299		otolith mineralization	0.00148591
6	GO:0032060		bleb formation	0.00148591
6	GO:0045200		establishment of neuroblast polarity	0.00148591
6	GO:0051542		elastin biosynthetic process	0.00176593
6	GO:0060003		copper ion export	0.00176593
6	GO:0002082		regulation of oxidative phosphorylation	0.00176593
6	GO:0042414		epinephrine metabolic process	0.00176593
6	GO:0048554		positive regulation of metalloenzyme activity	0.00176593
6	GO:0016532		superoxide dismutase copper chaperone activity	0.00176593
6	GO:0048553		negative regulation of metalloenzyme activity	0.00176593
6	GO:0018205		peptidyl-lysine modification	0.00176593
6	GO:0030485		smooth muscle contractile fiber	0.00256289
6	GO:0032796		uropod organization and biogenesis	0.00256289
6	GO:0003007		heart morphogenesis	0.00443173
6	GO:0030437		sporulation (sensu Fungi)	0.00482961
6	GO:0009570		chloroplast stroma	0.00565986
6	GO:0005310		dicarboxylic acid transporter activity	0.00565986
6	GO:0042415		norepinephrine metabolic process	0.00565986
6	GO:0048017		inositol lipid-mediated signaling	0.00692652
Complete LowCa list	GO:0006942	P	regulation of striated muscle contraction	1.34228e-09
Complete LowCa list	GO:0006937	P	regulation of muscle contraction	8.77809e-09
Complete LowCa list	GO:0006936	P	muscle contraction	3.29788e-07
Complete LowCa list	GO:0055010	P	ventricular cardiac muscle morphogenesis	9.4038e-07
Complete LowCa list	GO:0045214	P	sarcomere organization	5.58471e-06
Complete LowCa list	GO:0006941	P	striated muscle contraction	2.63835e-05
Complete LowCa list	GO:0030049	P	muscle filament sliding	4.38539e-05
Complete LowCa list	GO:0016525	P	negative regulation of angiogenesis	0.000147056
Complete LowCa list	GO:0007507	P	heart development	0.000255128
Complete LowCa list	GO:0051592	P	response to calcium ion	0.000255128
Complete LowCa list	GO:0007517	P	muscle development	0.000321929
Complete LowCa list	GO:0008016	P	regulation of heart contraction	0.00046485
Complete LowCa list	GO:0000915	P	cytokinesis, contractile ring formation	0.00046485
Complete LowCa list	GO:0042730	P	fibrinolysis	0.00180393
Complete LowCa list	GO:0042750	P	hibernation	0.00182078
Complete LowCa list	GO:0001539	P	ciliary or flagellar motility	0.00191133
Complete LowCa list	GO:0045445	P	myoblast differentiation	0.00242856
Complete LowCa list	GO:0000910	P	cytokinesis	0.00627905
Complete LowCa list	GO:0055003	P	cardiac myofibril assembly	0.00639698
Complete LowCa list	GO:0006940	P	regulation of smooth muscle contraction	0.00639698
Complete LowCa list	GO:0046314	P	phosphocreatine biosynthetic process	0.00639698
Complete LowCa list	GO:0032781	P	positive regulation of ATPase activity	0.00639698
Complete LowCa list	GO:0055009	P	atrial cardiac muscle morphogenesis	0.0094287
Complete LowCa list	GO:0008307	F	structural constituent of muscle	1.93751e-08
Complete LowCa list	GO:0031014	F	troponin T binding	5.31008e-07
Complete LowCa list	GO:0030172	F	troponin C binding	1.87818e-05
Complete LowCa list	GO:0003774	F	motor activity	2.63835e-05
Complete LowCa list	GO:0005523	F	tropomyosin binding	4.5549e-05
Complete LowCa list	GO:0008243	F	plasminogen activator activity	9.22639e-05
Complete LowCa list	GO:0000146	F	microfilament motor activity	0.000255128
Complete LowCa list	GO:0005539	F	glycosaminoglycan binding	0.000507849
Complete LowCa list	GO:0031013	F	troponin I binding	0.00101641
Complete LowCa list	GO:0031997	F	N-terminal myristoylation domain binding	0.00128621
Complete LowCa list	GO:0004111	F	creatine kinase activity	0.00639698
Complete LowCa list	GO:0047973	F	guanidinoacetate kinase activity	0.00639698
Complete LowCa list	GO:0016775	F	phosphotransferase activity, nitrogenous group as acceptor	0.00639698
Complete LowCa list	GO:0004054	F	arginine kinase activity	0.00639698
Complete LowCa list	GO:0050059	F	lombricine kinase activity	0.00639698
Complete LowCa list	GO:0005246	F	calcium channel regulator activity	0.00732156
Complete LowCa list	GO:0030019	F	tryptase activity	0.0094287
Complete LowCa list	GO:0030016	C	myofibril	6.66737e-09
Complete LowCa list	GO:0030017	C	sarcomere	3.29788e-07
Complete LowCa list	GO:0005861	C	troponin complex	9.4038e-07
Complete LowCa list	GO:0005859	C	muscle myosin complex	0.000116064
Complete LowCa list	GO:0005865	C	striated muscle thin filament	0.000255128
Complete LowCa list	GO:0016459	C	myosin complex	0.00046485
Complete LowCa list	GO:0009288	C	flagellum (sensu Bacteria)	0.00191133
Complete LowCa list	GO:0005826	C	contractile ring	0.00790596
Complete LowCa list	GO:0016461	C	unconventional myosin complex	0.0094287
Complete LowCa list	GO:0000331		contractile vacuole	0.00295307
Complete LowCa list	GO:0001980		ischemic regulation of blood pressure	0.00549125
Complete LowCa list	GO:0060047		collagen type VII	0.00616505
Complete LowCa list	GO:0032780		negative regulation of ATPase activity	0.00639698
Complete LowCa list	GO:0006603		phosphocreatine metabolic process	0.00639698
