# Supplementary material for: Gill transcriptome response to changes in environmental calcium in the green spotted puffer fish
Source: BMC Genomics. 2010 Aug 17;11:476. doi: 10.1186/1471-2164-11-476 (PMC3091672; doi:10.1186/1471-2164-11-476)
Supplement: Additional file 5 — List of enriched GO categories in clusters of the 12 h analysis. Cluster number, GO code, GO type (P = biological process, F = molecular function, C = cellular compartment), description and adjusted p value are shown for significantly enriched categories (adjusted p value < 0.01). [file 1471-2164-11-476-S5.XLS]

## Sheet: 12h
Complete list of enriched GO categories in clusters of the 12h analysis
Cluster	GOID	Cat	Description	adjusted p value
3	GO:0006942	P	regulation of striated muscle contraction	3.58429e-11		P=biological process, F=molecular function, C= cellular compartment
3	GO:0055010	P	ventricular cardiac muscle morphogenesis	5.18625e-11
3	GO:0006937	P	regulation of muscle contraction	9.10821e-11
3	GO:0030049	P	muscle filament sliding	1.91219e-09
3	GO:0006941	P	striated muscle contraction	1.91219e-09
3	GO:0046314	P	phosphocreatine biosynthetic process	1.91219e-09
3	GO:0007420	P	brain development	2.97311e-08
3	GO:0055009	P	atrial cardiac muscle morphogenesis	3.78144e-08
3	GO:0055003	P	cardiac myofibril assembly	5.23332e-08
3	GO:0006936	P	muscle contraction	2.01012e-07
3	GO:0016310	P	phosphorylation	2.94393e-07
3	GO:0007507	P	heart development	4.74549e-07
3	GO:0030048	P	actin filament-based movement	6.26841e-07
3	GO:0001736	P	establishment of planar polarity	1.08998e-05
3	GO:0007517	P	muscle development	1.43488e-05
3	GO:0006940	P	regulation of smooth muscle contraction	4.91734e-05
3	GO:0007498	P	mesoderm development	5.5905e-05
3	GO:0000910	P	cytokinesis	0.000134518
3	GO:0006200	P	ATP catabolic process	0.00018257
3	GO:0045088	P	regulation of innate immune response	0.000330968
3	GO:0032781	P	positive regulation of ATPase activity	0.000330968
3	GO:0006509	P	membrane protein ectodomain proteolysis	0.000368238
3	GO:0008016	P	regulation of heart contraction	0.000368238
3	GO:0006939	P	smooth muscle contraction	0.000669522
3	GO:0009306	P	protein secretion	0.000752725
3	GO:0006928	P	cell motility	0.000815259
3	GO:0007435	P	salivary gland morphogenesis	0.000944035
3	GO:0050769	P	positive regulation of neurogenesis	0.00126268
3	GO:0048251	P	elastic fiber assembly	0.00126268
3	GO:0019216	P	regulation of lipid metabolic process	0.00126268
3	GO:0006907	P	pinocytosis	0.00126268
3	GO:0009411	P	response to UV	0.0021397
3	GO:0016525	P	negative regulation of angiogenesis	0.00235856
3	GO:0035020	P	regulation of Rac protein signal transduction	0.00374891
3	GO:0030178	P	negative regulation of Wnt receptor signaling pathway	0.00374891
3	GO:0006000	P	fructose metabolic process	0.00374891
3	GO:0030866	P	cortical actin cytoskeleton organization and biogenesis	0.00488857
3	GO:0045765	P	regulation of angiogenesis	0.00488857
3	GO:0031175	P	neurite development	0.00626662
3	GO:0007417	P	central nervous system development	0.00700302
3	GO:0002026	P	cardiac inotropy	0.00700302
3	GO:0031532	P	actin cytoskeleton reorganization	0.00700302
3	GO:0030540	P	female genitalia development	0.00761035
3	GO:0000212	P	meiotic spindle organization and biogenesis	0.00761035
3	GO:0048488	P	synaptic vesicle endocytosis	0.00761035
3	GO:0048013	P	ephrin receptor signaling pathway	0.00761035
3	GO:0042176	P	regulation of protein catabolic process	0.00761035
3	GO:0051295	P	establishment of meiotic spindle localization	0.00761035
3	GO:0006998	P	nuclear membrane organization and biogenesis	0.00761035
3	GO:0007132	P	meiotic metaphase I	0.00761035
3	GO:0000915	P	cytokinesis, contractile ring formation	0.00761035
3	GO:0043001	P	Golgi to plasma membrane protein transport	0.00761035
3	GO:0048739	P	cardiac muscle fiber development	0.00761035
3	GO:0042750	P	hibernation	0.00761035
3	GO:0001768	P	establishment of T cell polarity	0.00761035
3	GO:0008217	P	blood pressure regulation	0.00831829
3	GO:0050059	F	lombricine kinase activity	1.91219e-09
3	GO:0047973	F	guanidinoacetate kinase activity	1.91219e-09
3	GO:0004111	F	creatine kinase activity	1.91219e-09
3	GO:0004054	F	arginine kinase activity	1.91219e-09
3	GO:0016775	F	phosphotransferase activity, nitrogenous group as acceptor	1.91219e-09
3	GO:0030172	F	troponin C binding	3.78144e-08
3	GO:0031014	F	troponin T binding	1.34273e-07
3	GO:0000146	F	microfilament motor activity	2.94393e-07
3	GO:0005523	F	tropomyosin binding	5.076e-07
3	GO:0008307	F	structural constituent of muscle	0.000330968
3	GO:0003774	F	motor activity	0.000330968
3	GO:0016772	F	transferase activity, transferring phosphorus-containing groups	0.000368238
3	GO:0030898	F	actin-dependent ATPase activity	0.00126268
3	GO:0005391	F	sodium:potassium-exchanging ATPase activity	0.00126268
3	GO:0004869	F	cysteine protease inhibitor activity	0.00126268
3	GO:0032190	F	acrosin binding	0.00126268
3	GO:0043014	F	alpha-tubulin binding	0.00126268
3	GO:0031013	F	troponin I binding	0.0021397
3	GO:0003956	F	NAD(P)+-protein-arginine ADP-ribosyltransferase activity	0.00374891
3	GO:0003823	F	antigen binding	0.00374891
3	GO:0008553	F	hydrogen-exporting ATPase activity, phosphorylative mechanism	0.00374891
3	GO:0045735	F	nutrient reservoir activity	0.00374891
3	GO:0005095	F	GTPase inhibitor activity	0.00488857
3	GO:0002020	F	protease binding	0.00761035
3	GO:0008201	F	heparin binding	0.00761035
3	GO:0031997	F	N-terminal myristoylation domain binding	0.0086941
3	GO:0030017	C	sarcomere	1.06836e-13
3	GO:0030016	C	myofibril	1.91219e-09
3	GO:0030496	C	midbody	2.23005e-08
3	GO:0005859	C	muscle myosin complex	9.02774e-08
3	GO:0005861	C	troponin complex	2.94393e-07
3	GO:0016459	C	myosin complex	8.78551e-07
3	GO:0016461	C	unconventional myosin complex	2.59312e-05
3	GO:0030426	C	growth cone	0.000573431
3	GO:0043025	C	cell soma	0.000752725
3	GO:0005768	C	endosome	0.000785637
3	GO:0031982	C	vesicle	0.00126268
3	GO:0043197	C	dendritic spine	0.00126268
3	GO:0016529	C	sarcoplasmic reticulum	0.00364789
3	GO:0043292	C	contractile fiber	0.00374891
3	GO:0031410	C	cytoplasmic vesicle	0.00626662
3	GO:0045177	C	apical part of cell	0.00626662
3	GO:0001931	C	uropod	0.00761035
3	GO:0005783	C	endoplasmic reticulum	0.00924509
3	GO:0006603		phosphocreatine metabolic process	1.91219e-09
3	GO:0016460		myosin II complex	3.78144e-08
3	GO:0030569		chymotrypsin inhibitor activity	0.000330968
3	GO:0032780		negative regulation of ATPase activity	0.000330968
3	GO:0043296		apical junction complex	0.000330968
3	GO:0060047		collagen type VII	0.000368238
3	GO:0030644		chloride ion homeostasis	0.000368238
3	GO:0007391		dorsal closure	0.00053931
3	GO:0042694		muscle cell fate specification	0.000752725
3	GO:0030038		contractile actin filament bundle formation	0.00126268
3	GO:0001980		ischemic regulation of blood pressure	0.00126268
3	GO:0032038		myosin II heavy chain binding	0.00126268
3	GO:0043050		pharyngeal pumping	0.00374891
3	GO:0030952		establishment and/or maintenance of cytoskeleton polarity	0.00374891
3	GO:0030554		adenyl nucleotide binding	0.00374891
3	GO:0045200		establishment of neuroblast polarity	0.00374891
3	GO:0048261		negative regulation of receptor mediated endocytosis	0.00374891
3	GO:0031109		microtubule polymerization or depolymerization	0.00374891
3	GO:0032060		bleb formation	0.00374891
3	GO:0005934		bud tip	0.00626662
3	GO:0046664		dorsal closure, amnioserosa morphology change	0.00700302
3	GO:0030485		smooth muscle contractile fiber	0.00761035
3	GO:0032796		uropod organization and biogenesis	0.00761035
3	GO:0045467		R7 development	0.00761035
4	GO:0051935	P	glutamate uptake during transmission of nerve impulse	8.79118e-05
4	GO:0009061	P	anaerobic respiration	8.79118e-05
4	GO:0006936	P	muscle contraction	0.000545916
4	GO:0009624	P	response to nematode	0.00513284
4	GO:0007517	P	muscle development	0.00513284
4	GO:0015867	P	ATP transport	0.00513284
4	GO:0001539	P	ciliary or flagellar motility	0.00701378
4	GO:0008307	F	structural constituent of muscle	1.49532e-06
4	GO:0005471	F	ATP:ADP antiporter activity	0.000545916
4	GO:0031997	F	N-terminal myristoylation domain binding	0.00513284
4	GO:0005859	C	muscle myosin complex	0.000743044
4	GO:0016461	C	unconventional myosin complex	0.00260241
4	GO:0016459	C	myosin complex	0.00280847
4	GO:0009288	C	flagellum (sensu Bacteria)	0.00701378
4	GO:0015207		adenine transporter activity	8.79118e-05
4	GO:0000295		adenine nucleotide transporter activity	8.79118e-05
4	GO:0015866		ADP transport	8.79118e-05
4	GO:0015300		solute:solute antiporter activity	0.000545916
4	GO:0000331		contractile vacuole	0.00997478
5	GO:0006942	P	regulation of striated muscle contraction	0.00118708
5	GO:0030016	C	myofibril	0.00675178
6	GO:0030574	P	collagen catabolic process	0.00536448
6	GO:0042750	P	hibernation	0.00536448
6	GO:0005179	F	hormone activity	6.18565e-06
6	GO:0008243	F	plasminogen activator activity	0.00173383
Complete 12h list	GO:0006942	P	regulation of striated muscle contraction	1.92324e-06
Complete 12h list	GO:0006937	P	regulation of muscle contraction	1.77276e-05
Complete 12h list	GO:0006941	P	striated muscle contraction	0.000175615
Complete 12h list	GO:0055010	P	ventricular cardiac muscle morphogenesis	0.000501469
Complete 12h list	GO:0030049	P	muscle filament sliding	0.000733992
Complete 12h list	GO:0001539	P	ciliary or flagellar motility	0.00114078
Complete 12h list	GO:0016525	P	negative regulation of angiogenesis	0.00158211
Complete 12h list	GO:0007517	P	muscle development	0.00175603
Complete 12h list	GO:0042750	P	hibernation	0.00234926
Complete 12h list	GO:0000915	P	cytokinesis, contractile ring formation	0.00281308
Complete 12h list	GO:0045214	P	sarcomere organization	0.00298187
Complete 12h list	GO:0030048	P	actin filament-based movement	0.00808317
Complete 12h list	GO:0006940	P	regulation of smooth muscle contraction	0.00808317
Complete 12h list	GO:0000910	P	cytokinesis	0.00808317
Complete 12h list	GO:0006936	P	muscle contraction	0.00808317
Complete 12h list	GO:0055003	P	cardiac myofibril assembly	0.00808317
Complete 12h list	GO:0008307	F	structural constituent of muscle	2.65283e-05
Complete 12h list	GO:0031014	F	troponin T binding	3.67815e-05
Complete 12h list	GO:0003774	F	motor activity	0.000142275
Complete 12h list	GO:0030172	F	troponin C binding	0.000720579
Complete 12h list	GO:0031997	F	N-terminal myristoylation domain binding	0.000733992
Complete 12h list	GO:0000146	F	microfilament motor activity	0.00102388
Complete 12h list	GO:0005523	F	tropomyosin binding	0.00251331
Complete 12h list	GO:0031013	F	troponin I binding	0.00808317
Complete 12h list	GO:0030016	C	myofibril	3.27417e-05
Complete 12h list	GO:0005861	C	troponin complex	6.83616e-05
Complete 12h list	GO:0030017	C	sarcomere	7.64538e-05
Complete 12h list	GO:0005859	C	muscle myosin complex	0.000125272
Complete 12h list	GO:0016459	C	myosin complex	0.000701535
Complete 12h list	GO:0009288	C	flagellum (sensu Bacteria)	0.00114078
Complete 12h list	GO:0000331		contractile vacuole	0.000516879
Complete 12h list	GO:0060047		collagen type VII	0.00129543
