# Supplementary material for: Gill transcriptome response to changes in environmental calcium in the green spotted puffer fish
Source: BMC Genomics. 2010 Aug 17;11:476. doi: 10.1186/1471-2164-11-476 (PMC3091672; doi:10.1186/1471-2164-11-476)
Supplement: Additional file 6 — Detailed information for the differentially expressed tags/genes analyzed by qPCR. Includes gene accession numbers, name and sequence; tag sequence, counts, classification as differentially expressed (p < 0.05) or not, clustering and Pearson correlation coefficient and p value between SuperSAGE and qPCR results. [file 1471-2164-11-476-S6.XLS]

## Sheet: Tabela genes qPCR
Detailed information for the differentially expressed tags/genes analyzed by qPCR
				Tag counts in SuperSAGE libraries					Differential	Cluster		qPCR vs SAGE
Ensembl gene	Gene name/symbol	#tags	Tag sequence	C2h	LowCa2h	C12h	HighCa12h	LowCa12h	expression	LowCa	12h	Pearson	p value
ENSTNIG00000019007	Claudin 3a (cldn3a)	1	CATGTAACTCACAAGTAATAATAAAT	0	7	0	0	0	Yes	6	_	0.985	0.00214
ENSTNIG00000019002	Claudin 28a (cldn28a)	4	CATGTACAGGGCAGTGTGTGACTTCA	58	18	34	42	48	Yes	4	_	0,750	0,144
			CATGTTTCCCTTCGTATGAGACAGTG	2	5	3	9	1	No
			CATGACACCTTCTAACATTGTGCAGG	0	1	0	0	0	No
			CATGTACAGGGCAGTGTGTGACTTTA	0	0	3	2	0	No
			Sum of tag counts	60	24	40	53	49
ENSTNIG00000016110	Claudin 28b (cldn28b)	1	CATGTTGTTAATCCTCTTGAGCTGTT	29	18	24	17	19	No			0.924	0.0247
ENSTNIG00000012885	Parvalbumin beta (prvb)	3	CATGACGATTGTACCAGACTAAGATT	3	144	4	2	2	Yes	6	1	0.924	0.0251
			CATGGAGGAGAGTGATGTGAACAGTT	0	4	0	0	0
			CATGACTGACTCGGTGTTATCTGTAA	0	1	0	0	0
			Sum of tag counts	3	149	4	2	2
ENSTNIG00000018939	Sarcoplasmic/endoplasmatic	7	CATGGCTTAAAATGGGCACGTCCACT	9	140	7	7	11	Yes	6	_	0.975	0.00475
	reticulum Ca2+ ATPase1 (atp2a1)		CATGGTCGTGAAGCTCTCCTTCCCTG	2	38	2	1	3	Yes	6	3
			CATGAAGCCTATCGAGAGCACTGACC	0	1	0	0	0	No
			CATGAAGCAGTTCATCCGCTACCTCA	0	1	0	0	0	No
			CATGAGCCACTGGTCAACGTTCAGAT	0	1	0	0	0	No
			CATGATCTTTAAGTTGACCCATCTGA	0	0	1	0	2	No
			CATGTGCCTGTATCTGCATTTTAGAG	0	1	0	0	0	No
			Sum of tag counts	11	182	10	8	16
ENSTNIG00000006759	Creatine kinase M-type 1 (ckm1)	11	CATGTGACTGTAATTAATATTTATTA	16	432	23	7	19	Yes	6	3	0.98	0.00328
			CATGACAGACGGAAAGAGCAGGTTAG	2	17	1	1	2	Yes	6	6
			CATGCTATCGATGGCCTCTCCCTTCT	1	2	0	0	0	No
			CATGATTCCCGCCCAGAAGTAAAGAG	0	2	0	2	0	No
			CATGTGGAACGAGCACCTGGGCTACA	0	1	0	0	0	No
			CATGATCCCAGCCCAGAAGTAAAGCG	0	1	0	0	0	No
			CATGGCTGCACTTGTTATCCTACCTA	0	1	0	0	0	No
			CATGGCTGCACTTGTTATCCTACCTG	0	2	0	0	0	No
			CATGCCTGTCAGGGGTAGTACTTCCC	0	0	1	0	0	No
			CATGGACTTCAGAGGGTAGTACTTGC	0	1	0	0	0	No
			CATGATGAAGGGGTGACCGGGGTTGT	0	2	0	0	0	No
			Sum of tag counts	19	461	25	10	21
ENSTNIG00000008227	Leukocyte elastase	12	CATGACCGACGTGTTCTGCACAGGGA	119	14	71	13	43	Yes	1	3	0.53	0.358
	inhibitor (serpinb1)		CATGACCGACGTGTTCTGCGCAGGGA	3	6	28	31	1	Yes	5	1
			CATGGTTACATTCTGTATGTTGAGGG	56	28	48	47	33	Yes	4	_
			CATGTTCCAATAGGTTTCCTAAAGGT	2	0	1	0	0	No
			CATGTTCCAATAGGTTTCCTGCTATT	1	0	0	0	0	No
			CATGAAGATGTTCCCACTGGGATTTC	1	0	1	0	1	No
			CATGACGAGATTGGCTCTGGTTAATG	0	0	0	0	1	No
			CATGACGTCCACGCAGATTTCCAGAC	0	1	0	0	0	No
			CATGGACGTCCACAACGAAGTCCTCA	0	0	1	0	0	No
			CATGGCCACTGTGGCTGCAGCAGCCT	0	0	1	0	0	No
			CATGGCCGGAGTTGAACGAGAGCGCC	0	0	0	0	1	No
			CATGGTGTTGACTAATCCTGGCTGCA	0	0	0	1	1	No
			Sum of tag counts	182	49	151	92	81
ENSTNIG00000012913	Hemoglobin beta (hbb)	24	CATGAAATAAAGACAAAGTGAAGCAA	174	478	173	187	193	Yes	2	_	0.686	0.201
			CATGACTGAGGAGACACGTGACACAA	20	55	21	21	26	Yes	2	_
			CATGACTGAGGAGACACGTGACACAT	5	23	6	4	7	Yes	2	_
			CATGAAATAAAGACAAAATGAAGCAA	0	1	0	0	0	No
			CATGAAATAAAGACAAAGTGAAACAA	0	1	0	0	0	No
			CATGAAATAAAGACAAAGTGAAACAA	0	1	0	0	0	No
			CATGAAATAAAGACAAAGTGAAGCCA	1	3	2	0	0	No
			CATGAAATAAAGACAAAGTGAAGTAA	1	0	1	0	0	No
			CATGAAATAAAGACAAAGTGAGCAAA	0	1	0	0	0	No
			CATGAAATAAAGACAAAGTGAGGCAA	0	1	0	0	0	No
			CATGAAATAAAGACAAAGTGGAGCAA	1	3	1	0	0	No
			CATGAAATAAAGACAAGTGAAGCAAA	0	1	0	0	0	No
			CATGAAATAAAGACAGAGTGAAGCAA	0	0	0	1	1	No
			CATGAAATAAAGGACAAAGTGAAGCA	0	1	0	0	0	No
			CATGAAATAAAGGCAAAGTGAAGCAA	0	1	0	1	1	No
			CATGAAATAAGGACAAAGTGAAGCAA	0	2	0	0	0	No
			CATGACTGAGGAGACACGTGAAAAAA	1	1	0	0	0	No
			CATGACTGAGGAGACACGTGACAAAA	1	1	0	0	1	No
			CATGACTGAGGAGACACGTGACAAAT	0	0	0	0	1	No
			CATGACTGAGGAGACACGTGACACAC	1	1	0	0	1	No
			CATGACTGAGGAGACACGTGACACAC	1	1	0	0	1	No
			CATGACTGAGGAGACACGTGATACAT	1	0	0	0	1	No
			CATGTTCTTCAGAGCCCCGTCCAGTC	0	1	0	0	0	No
			CATGTTCTTCAGAGCCCTGTCCAGTC	5	8	3	4	6	No
			Sum of tag counts	212	585	207	218	239
